# Supplementary material for: A linear B-cell epitope close to the furin cleavage site within the S1 domain of SARS-CoV-2 Spike protein discriminates the humoral immune response of nucleic acid- and protein-based vaccine cohorts
Source: Front Immunol. 2023 May 5;14:1192395. doi: 10.3389/fimmu.2023.1192395 (PMC10203960; doi:10.3389/fimmu.2023.1192395)
Supplement: Supplementary file 4 [file Table_1.xlsx]

## Sheet: Table S1
	Peptide		Position in Spike protein (WT = wildtype Wuhan-Hu-1; variants)																Signals (plasma pools)							Specific against Buffer						Selection
	Sequence	Annotation (chip documentation)	WT	UK α	A α	SA β	B β	BR γ	G γ	D δ	AY.4.2 δ	CAL ε	E ε	Eta η	I ι	L λ	M μ	O ο	Buffer	pre-COV	AZD1222 (A1)	AZD1222 (A2)	BNT162b2 (B1)	BNT162b2 (B2)	COV	pre-COV	A1	A2	B1	B2	COV	for Peptide-ELISA
1	MFVFLVLLPLVSSQC	Spike_WT0001_UK0001_SA0001_BR0001	1	1		1		1											22	347.333	1	658.667	198	104.667	12.6667
2	MFVFFVLLPLVSSQC	L5F-I0001													1				282.5	5843	4005.67	2999	2923.33	4644.67	2036
3	MFVFLVLLPLVSIQC	Spike-S13I_CAL0001										1							2.5	155.667	43.3333	21.3333	33.6667	1	1
4	LVLLPLVSSQCVNLT	Spike_WT0005_UK0005_SA0005	5	5		5													1	51.3333	1	1	1	55.3333	21
5	FVLLPLVSSQCVNLT	L5F-I0005													5				555.5	4986	6758.67	4547.67	5849.33	6749	8201
6	LVLLPLVSSQCVNFT	Spike-L18F_BR0005						5											7.5	39.3333	64.3333	24	60.6667	23.3333	1
7	LVLLPLVSIQCVNLT	Spike-S13I_CAL0005										5							1	1	222.667	1	270.667	147.667	1
8	LVLLPLVSSQCVNLR	T19R-D0005								5									286	1234.67	1732.33	2034.67	1496.33	3040	618
9	PLVSSQCVNLTTRTQ	Spike_WT0009_UK0009_SA0009	9	9		9													1	61.3333	1	1	73	1	55.6667
10	PLVSSQCVNFTNRTQ	Spike-L18F-T20N_BR0009						9											49	655	747.333	1857.67	1071.67	1	1792			x			x
11	PLVSIQCVNLTTRTQ	Spike-S13I_CAL0009										9							8.5	1	1	1	234.667	135.667	10
12	PLVSSQCVNLRTRTQ	T19R-D0009								9									734.5	4185.67	2506.67	6977.33	5060	6519	846
13	SQCVNLTTRTQLPPA	Spike_WT0013_UK0013_SA0013	13	13		13													6.5	320	128	205.667	276.333	383.333	1153						x
14	IQCVNLTTRTQLPPA	Spike-S13I_CAL0013										13							152	568.667	5381	2231	3721.33	3925.33	974.667		x		x	x
15	SQCVNFTNRTQLPSA	Spike-L18F-T20N-P26S_BR0013						13											39	108.667	1	1	1	1	1
16	SQCVNLRTRTQLPPA	T19R-D0013								13									373.5	1	1	1	1	1	1
17	NLTTRTQLPPAYTNS	Spike_WT0017_UK0017_SA0017_CAL0017	17	17		17						17							14.5	1	103.333	1	9.66667	1	1
18	NFTNRTQLPSAYTNS	Spike-L18F-T20N-P26S_BR0017						17											4	1	1	1	25	615.333	1					x
19	NLRTRTQLPPAYTNS	T19R-D0017								17									86.5	1	28.6667	257.333	152	950.667	1
20	RTQLPPAYTNSFTRG	Spike_WT0021_UK0021_SA0021_CAL0021	21	21		21						21							1.5	48	30.6667	435	423.667	848.333	1			x	x	x
21	RTQLPSAYTNSFTRG	Spike-P26S_BR0021						21											110.5	58	1377.67	1487.33	1833.33	638.333	1065
22	PPAYTNSFTRGVYYP	Spike_WT0025_UK0025_SA0025_CAL0025	25	25		25						25							114.5	433	1	50268.3	490.333	169.333	225.333			x				x
23	PSAYTNSFTRGVYYP	Spike-P26S_BR0025						25											937	1987.67	2366	62488	2379	4244.67	4179.67			x
24	TNSFTRGVYYPDKVF	Spike_WT0029_UK0029_SA0029_BR0029_CAL0029	29	29		29		29				29							242.5	106	173	1532.67	1740	1055.67	1083.67
25	TRGVYYPDKVFRSSV	Spike_WT0033_UK0033_SA0033_BR0033_CAL0033	33	33		33		33				33							299.5	11.6667	6	256.333	764.333	730	1
26	YYPDKVFRSSVLHST	Spike_WT0037_UK0037_SA0037_BR0037_CAL0037	37	37		37		37				37							381	622.667	64.6667	622.667	890.333	1014	445.333
27	KVFRSSVLHSTQDLF	Spike_WT0041_UK0041_SA0041_BR0041_CAL0041	41	41		41		41				41							39.5	33.3333	1	1	1	1	1
28	KVFRSSVLHSTRDLF	Q52R-Eta0041												41					813.5	14225	9664	9848	13360	9589.67	3516.33
29	SSVLHSTQDLFLPFF	Spike_WT0045_UK0045_SA0045_BR0045_CAL0045	45	45		45		45				45							1	30.3333	1	24.3333	19	53	205
30	SSVLHSTRDLFLPFF	Q52R-Eta0045												45					164.5	636	86	1117.67	664.333	777.667	111
31	HSTQDLFLPFFSNVT	Spike_WT0049_UK0049_SA0049_BR0049_CAL0049	49	49		49		49				49							9.5	21.6667	1	1	14	667.333	1
32	HSTRDLFLPFFSNVT	Q52R-Eta0049												49					195	1060.67	3137.33	2448	1287	2938.33	702
33	DLFLPFFSNVTWFHA	Spike_WT0053_UK0053_SA0053_BR0053_CAL0053	53	53		53		53				53							3.5	19.3333	1	1	36.3333	161	1
34	DLFLPFFSNVTWFHV	A67V-O0053																53	128.5	1	611	336	1322.67	667.333	1
35	PFFSNVTWFHAIHVS	Spike_WT0057_SA0057_BR0057_CAL0057	57			57		57				57							258.5	1253.67	578.333	916	828.667	1312.67	80.6667
36	PFFSNVTWFHAISGT	del69-70-A0057			57														93	589.667	340.333	841.333	1387	1406.67	1
37	PFFSNVTWFHVISGT	A67V-del69-70-O0057																57	123	996	1337.67	1855.67	1267.33	2528	110.667
38	NVTWFHAIHVSGTNG	Spike_WT0061_SA0061_BR0061_CAL0061	61			61		61				61							58.5	263.333	1	520.667	147.667	1651	1
39	NVTWFHAIHVSGTNV	G75V-T76I-L0061														61			63.5	1549	757	964.333	772	2265	1					x
40	NVTWFHAISGTNGTK	del69-70-A0061			61														98.5	30.3333	1	1	378.333	1310.33	1
41	NVTWFHVISGTNGTK	A67V-del69-70-O0061																61	85.5	354.333	733	585	1001	1722.33	1
42	FHAIHVSGTNGTKRF	Spike_WT0065_SA0065_BR0065_CAL0065	65			65		65				65							235.5	494	56	1106.67	293.667	1953.67	1
43	FHVISGTNGTKRFDN	A67V-del69-70-O0065																65	1.5	1	1	834.667	3.66667	1180	1			x		x
44	FHAISGTNGTKRFDN	del69-70-A0065			65														20	1	1	652	90	1240	1					x
45	FHAIHVSGTNVIKRF	G75V-T76I-L0065														65			604	4366	6205.33	3268.67	8395	4042.33	2678.33
46	HVSGTNGTKRFDNPV	Spike_WT0069_BR0069_CAL0069	69					69				69							8.5	1	1	1	1	1	1
47	SGTNGTKRFDNPVLP	A67V-del69-70-WT0071_A0069_G0071_E0071_D0071_M0071_Eta0069_I0071_O0069	71		69				71	71			71	69	71		71	69	1	1	17.6667	1	1	1	1
48	HVSGTNGTKRFANPV	Spike-D80A_SA0069				69													124.5	1	1	1	1	710	1
49	HVSGTNVIKRFDNPV	G75V-T76I-L0069														69			195.5	1	1	52.3333	1	1	1
50	TNGTKRFDNPVLPFN	Spike_WT0073_UK0071_BR0073_CAL0073	73	71				73				73							27	1	1	173.333	100.667	1	1
51	TNGTKRFANPVLPFN	Spike-D80A_SA0073				73													145.5	82	1	420	609.333	498	4961						x
52	TNVIKRFDNPVLPFN	G75V-T76I-L0073														73			85.5	1	1	1	135.667	721	1
53	KRFDNPVLPFNDGVY	Spike_WT0077_UK0075_BR0077_CAL0077	77	75				77				77							105	594.667	478	1622	698	836	163.667
54	KRFANPVLPFNDGVY	Spike-D80A_SA0077				77													548	1665.33	1518.33	5452.67	2413.67	5473	5166
55	NPVLPFNDGVYFAST	Spike_WT0081_UK0079_SA0081_BR0081_CAL0081	81	79		81		81				81							21.5	1	1035	1	597.667	388.333	48		x
56	NPVLPFNDGVYFASI	T95I-M0081_I0081_O0079													81		81	79	401.5	1239	1516	680.667	1522	1070	1
57	PFNDGVYFASTEKSN	Spike_WT0085_UK0083_SA0085_BR0085_CAL0085	85	83		85		85				85							20.5	2.66667	1	1	291.333	1	20
58	PFNDGVYFASIEKSN	T95I-M0085_I0085_O0083													85		85	83	689.5	420	511.667	542.333	2525	3190.33	1764
59	GVYFASTEKSNIIRG	Spike_WT0089_UK0087_SA0089_BR0089_CAL0089	89	87		89		89				89							1	125.667	1	160.333	16.3333	97.3333	1
60	GVYFASIEKSNIIRG	T95I-M0089_I0089_O0087													89		89	87	395.5	1573	1340.33	2064.33	2196.67	4052	1560
61	ASTEKSNIIRGWIFG	Spike_WT0093_UK0091_SA0093_BR0093_CAL0093	93	91		93		93				93							116.5	262.333	258.333	486.333	543.333	419.667	81
62	ASIEKSNIIRGWIFG	T95I-M0093_I0093_O0091													93		93	91	796.5	554.667	1338.67	1613	2152.33	6305.33	77.3333
63	KSNIIRGWIFGTTLD	Spike_WT0097_UK0095_SA0097_BR0097_CAL0097	97	95		97		97				97							85.5	442.667	329.667	1667.33	1361	1328	423.333
64	IRGWIFGTTLDSKTQ	Spike_WT0101_UK0099_SA0101_BR0101_CAL0101	101	99		101		101				101							103	1	120	291.667	975.667	692	1
65	IFGTTLDSKTQSLLI	Spike_WT0105_UK0103_SA0105_BR0105_CAL0105	105	103		105		105				105							2.5	51	1	1	74.3333	1	126
66	TLDSKTQSLLIVNNA	Spike_WT0109_UK0107_SA0109_BR0109_CAL0109	109	107		109		109				109							1	13.6667	11	1	59.3333	6.66667	8626.33						x
67	KTQSLLIVNNATNVV	Spike_WT0113_UK0111_SA0113_BR0113_CAL0113	113	111		113		113				113							8	1	16	73.6667	114.333	297.333	45.3333
68	LLIVNNATNVVIKVC	Spike_WT0117_UK0115_SA0117_BR0117_CAL0117	117	115		117		117				117							10.5	205.667	1	1	16.3333	1	1
69	NNATNVVIKVCEFQF	Spike_WT0121_UK0119_SA0121_BR0121_CAL0121	121	119		121		121				121							61.5	224.333	1	1443	1902.67	2731.33	1247					x
70	NVVIKVCEFQFCNDP	Spike_WT0125_UK0123_SA0125_CAL0125	125	123		125						125							70	518.667	1	63.6667	407.667	1662	251.333
71	NVVIKVCEFQFCNYP	Spike-D138Y_BR0125						125											218	3319	274	451	1597	1621.33	393
72	KVCEFQFCNDPFLGV	Spike_WT0129_UK0127_SA0129_CAL0129	129	127		129						129							214	127.667	1	1	1	1	1
73	KVCEFQFCNDPFLDH	G142D-del143-O0127																127	333	480.333	92	1	112	566.667	1
74	KVCEFQFCNYPFLGV	Spike-D138Y_BR0129						129											705.5	1952	1	1	2400	1	109
75	KVCEFQFCNDPFLDV	G142D-D0129								129									504	1583.33	1	1	1	1	1
76	FQFCNDPFLDHKNNK	G142D-del143-145-O0131																131	35	4725.67	1	1	1804	550.333	1	x			x
77	FQFCNDPFLGVYHKN	del144-A0131_Eta0131			131									131					525	279.333	1	1	408.667	308.667	1
78	FQFCNDPFLGVYYHK	Spike_WT0133_SA0133_CAL0133	133			133						133							823.5	2184.67	1293.67	2889.67	2647	5843	443
79	FQFCNDPFLDVYYHK	G142D-D0133								133									1117	60189	4788	5378.33	3203.33	47600	4435	x				x
80	FQFCNYPFLGVYYHK	Spike-D138Y_BR0133						133											661.5	2261	2113.67	4380.67	3245	7196.33	3827.67
81	FQFCNDPFLGVYHHK	Y145H-AY.4.2D0133									133								525.5	2619.67	1412.67	1067.67	309.667	1688.33	380
82	FQFCNDPFLGVTSNH	ins143T-Y144S-Y145N-M0133															133		20	37.6667	1	54.6667	19.6667	81.3333	57.6667
83	NDPFLGVYHKNNKSW	del144-A0135_Eta0135			135									135					150.5	274.667	68.6667	605	558	1400	72
84	NDPFLDHKNNKSWME	G142D-del143-145-O0135																135	43	1	1	1	595	94.3333	1
85	NDPFLGVYYHKNNKS	Spike_WT0137_SA0137_CAL0137	137			137						137							115.5	42.6667	1	147.333	106.667	1532.33	1
86	NYPFLGVYYHKNNKS	Spike-D138Y_BR0137						137											374.5	1	47.3333	1384	545.333	1325	292.667
87	NDPFLDVYYHKNNKS	G142D-D0137								137									59.5	1	1	1	1	1082	1
88	NDPFLGVYHHKNNKS	Y145H-AY.4.2D0137									137								47.5	1	1	1	1	94	1
89	NDPFLGVTSNHKNNK	ins143T-Y144S-Y145N-M0137															137		35	1	1	1	1	1109.33	74
90	LGVYHKNNKSWMESE	del144-A0139_Eta0139			139									139					4.5	1	1	1	81.3333	1	1
91	LDHKNNKSWMESEFR	G142D-del143-145-O0139																139	48.5	1	1	1	524	1221	23.6667
92	LGVYYHKNNKSWMES	Spike_WT0141_SA0141_BR0141	141			141		141											62	1	1	240.667	544.333	808	1
93	HKNNKSWMESEFRVY	G142D-del143-145-WT0146_A0143_B0146_G0146_L0146_M0147_Eta0143_I0146_O0141	146		143		146		146					143	146	146	147	141	81.5	943.667	464.667	810	786	1550.67	78.6667
94	LDVYYHKNNKSWMES	G142D-D0141								141									23.5	1	1	1	2180.33	1	1				x
95	LGVYHHKNNKSWMES	Y145H-AY.4.2D0141									141								87.5	1	1	1	140.667	1	1
96	LGVTSNHKNNKSWME	ins143T-Y144S-Y145N-M0141															141		31	1	1	1	1	1	1
97	LGVYYHKNNKSCMES	Spike-W152C_CAL0141										141							1	1	1	47.6667	67.6667	1	1
98	YHKNNKSWMESEFRV	Spike_WT0145_UK0142_SA0145_BR0145	145	142		145		145											177	650.667	1205.67	169	173	406.333	375
99	YHKNNKSWMESGVYS	E156G-del157-158-D0145								145									42.5	1	1	1	381	1	1
100	HHKNNKSWMESEFRV	Y145H-AY.4.2D0145									145								80	1	1	230.333	310.667	764.333	1
101	SNHKNNKSWMESEFR	ins143T-Y144S-Y145N-M0145															145		69.5	37.6667	1	102	142.333	790	1
102	YHKNNKSCMESEFRV	Spike-W152C_CAL0145										145							201.5	245.333	609	1303	1710	2256.33	30.3333
103	NKSWMESEFRVYSSA	Spike_WT0149_UK0146_SA0149_BR0149	149	146		149		149											24.5	111.667	339	221	757.333	630.333	192.333
104	NKSCMESEFRVYSSA	Spike-W152C_CAL0149										149							36.5	37.6667	2	137	1	1487	491.667					x
105	NKSWMESGVYSSANN	E156G-del157-158-D0149								149									1	1	1	112	15.6667	1	1
106	MESEFRVYSSANNCT	Spike_WT0153_UK0150_SA0153_BR0153_CAL0153	153	150		153		153				153							4.5	1	123.333	1	811	2428.33	216.667				x	x
107	MESGVYSSANNCTFE	E156G-del157-158-D0153								153									1	1	3	797.333	1	383.333	27			x
108	FRVYSSANNCTFEYV	Spike_WT0157_UK0154_SA0157_BR0157_CAL0157	157	154		157		157				157							13	1	55.3333	47.6667	102.333	221	256
109	GVYSSANNCTFEYVS	E156G-del157-158-D0156								156									10.5	799	713.333	2298	3096	4972.33	4458.67	x		x	x	x	x
110	SSANNCTFEYVSQPF	Spike_WT0161_UK0158_SA0161_BR0161_CAL0161	161	158		161		161				161							202	261.333	299.333	8614.33	1408.33	7850	1642.33			x		x
111	NCTFEYVSQPFLMDL	Spike_WT0165_UK0162_SA0165_BR0165_CAL0165	165	162		165		165				165							2	31	1	1	73.3333	424	16.3333
112	EYVSQPFLMDLEGKQ	Spike_WT0169_UK0166_SA0169_BR0169_CAL0169	169	166		169		169				169							16	1	1	1	78.6667	1	1
113	QPFLMDLEGKQGNFK	Spike_WT0173_UK0170_SA0173_BR0173_CAL0173	173	170		173		173				173							22.5	1	1	1	1	1	82.3333
114	MDLEGKQGNFKNLRE	Spike_WT0177_UK0174_SA0177_CAL0177	177	174		177						177							21.5	1	2	1	195	1028.67	5.66667					x
115	MDLEGKQGNFKNLSE	Spike-R190S_BR0177						177											26	1	8	1	1	47	1
116	GKQGNFKNLREFVFK	Spike_WT0181_UK0178_SA0181_CAL0181	181	178		181						181							521	4374	641.667	1645	2263	7277	1791.33
117	GKQGNFKNLSEFVFK	Spike-R190S_BR0181						181											18	240.333	290	1	27.6667	47.3333	1
118	NFKNLREFVFKNIDG	Spike_WT0185_UK0182_SA0185_CAL0185	185	182		185						185							115.5	1	79.6667	353.667	334.667	357.667	1
119	NFKNLSEFVFKNIDG	Spike-R190S_BR0185						185											35	1	1	1	148	1	1
120	LREFVFKNIDGYFKI	Spike_WT0189_UK0186_SA0189_CAL0189	189	186		189						189							3	1	2.66667	30.3333	1	99	1
121	LSEFVFKNIDGYFKI	Spike-R190S_BR0189						189											26.5	23	319.667	353	516.333	645	1
122	VFKNIDGYFKIYSKH	Spike_WT0193_UK0190_SA0193_BR0193_CAL0193	193	190		193		193				193							271.5	2460	2910.67	2928.67	3349.67	7423.67	4452.33					x
123	IDGYFKIYSKHTPII	del211-L212I-O0192																192	527.5	2731.33	3687	2225.33	4031	4712.33	1580
124	IDGYFKIYSKHTPIN	Spike_WT0197_UK0194_SA0197_BR0197_CAL0197	197	194		197		197				197							197	465.333	219.333	757.333	1333.67	2077	626.333
125	FKIYSKHTPIIVREP	del211-L212I-ins214EPE-O0196																196	501	4942.33	4140.33	6884.67	6621.33	5056.67	5399
126	FKIYSKHTPINLVRD	Spike_WT0201_UK0198_BR0201_CAL0201	201	198				201				201							609	935.333	368	978.667	460.333	1077.67	904.333
127	SKHTPIIVREPEDLP	del211-L212I-ins214EPE-O0200																200	1	1	1	1	463.667	1	1				x
128	FKIYSKHTPINLVRG	Spike-D215G_SA0201				201													530	5765.67	2230.67	4838.33	17931.3	5615	10392.3				x		x
129	SKHTPINLVRDLPQG	Spike_WT0205_UK0202_BR0205_CAL0205	205	202				205				205							1340	1	1	36	1	59.6667	16.6667
130	PIIVREPEDLPQGFS	del211-L212I-ins214EPE-O0204																204	16	1	1	1	2880.67	1	1				x
131	SKHTPINLVRGLPQG	Spike-D215G_SA0205				205													667.5	1	1	1987.67	1230.33	2730	4742.33
132	PINLVRDLPQGFSAL	Spike_WT0209_UK0206_BR0209_CAL0209	209	206				209				209							14.5	31.6667	1592.33	919.667	3806	1266.33	1		x	x	x	x
133	REPEDLPQGFSALEP	ins214EPE-O0208																208	5	18.3333	19711.3	1	759	1	1		x		x
134	PINLVRDLPQGFSVL	A222V-AY.4.2D0209									209								104	221.333	3542	2758	6295.33	3824	124.333		x		x	x
135	PINLVRGLPQGFSAL	Spike-D215G_SA0209				209													304	729.667	3243.33	3279	4657	6505	3673.33					x
136	VRDLPQGFSALEPLV	Spike_WT0213_UK0210_BR0213_CAL0213	213	210				213				213							14.5	1	54737.3	120.333	2867.33	1	3		x		x			x
137	EDLPQGFSALEPLVD	R214E-O0211																211	11	1	14559.3	1	1308	1	525.667		x		x
138	VRGLPQGFSALEPLV	Spike-D215G_SA0213				213													94.5	36	58108.7	1262.33	4265.67	1387.67	709		x		x
139	VRDLPQGFSVLEPLV	A222V-AY.4.2D0213									213								29	1	4512.33	616.333	3511.33	1074	1		x		x
140	PQGFSALEPLVDLPI	Spike_WT0217_UK0214_SA0217_BR0217_CAL0217	217	214		217		217				217							1	1	3151	1	521	1	1		x		x
141	PQGFSVLEPLVDLPI	A222V-AY.4.2D0217									217								23.5	468	704.333	1	20	1	1
142	SALEPLVDLPIGINI	Spike_WT0221_UK0218_SA0221_BR0221_CAL0221	221	218		221		221				221							1	64.6667	135	1	291.333	155.333	66
143	SVLEPLVDLPIGINI	A222V-AY.4.2D0221									221								15	320.333	87.3333	107.333	122	1	1
144	PLVDLPIGINITRFQ	Spike_WT0225_UK0222_SA0225_BR0225_CAL0225	225	222		225		225				225							14.5	35.6667	1	132	226.667	1	110.333
145	LPIGINITRFQTLLA	Spike_WT0229_UK0226_BR0229_CAL0229	229	226				229				229							17.5	43.6667	1	172.333	115.333	26.6667	7.33333
146	LPIGINITRFQTLHR	Spike-del242-244_SA0229				229													703	4405	2803.33	2947.33	3004.67	1437.67	1723.67
147	INITRFQTLLALHRS	Spike_WT0233_UK0230_BR0233_CAL0233	233	230				233				233							333	459	296.333	1115.67	832.333	1560.33	422.667
148	INITRFQTLLALHNS	RSYLTPGD246-253N-L0233														233			21	46.6667	991	3235.67	569.667	231.333	1			x
149	INITRFQTLHRSYLT	Spike-del242-244_SA0233				233													682	15151.7	5717	9028.33	11275	5995.67	3132	x
150	RFQTLLALHRSYLTP	Spike_WT0237_UK0234_BR0237_CAL0237	237	234				237				237							597	518.333	279.333	1413.33	1269.33	2564.67	366.333
151	RFQTLHRSYLTPGDS	Spike-del242-244_SA0237				237													508	7568.33	2164.67	4981.67	5684.67	1174.67	581
152	RFQTLLALHNSSSGW	RSYLTPGD246-253N-L0237														237			334	727.667	696.667	2901.33	1387.33	1445.33	12.6667
153	LLALHRSYLTPGDSS	Spike_WT0241_UK0238_BR0241_CAL0241	241	238				241				241							324.5	1	1	8620.67	24.3333	1	1			x
154	LLALHNSSSGWTAGA	RSYLTPGD246-253N-L0241														241			1	1	1	1	1	1	1
155	LLALHRSYLTPGGSS	D253G-I0241													241				519	1	540.333	7877.67	556.333	509	1
156	HRSYLTPGDSSSGWT	Spike_WT0245_UK0242_SA0242_BR0245_CAL0245	245	242		242		245				245							25.5	1	72.6667	13249	287	1240.33	1			x		x
157	HRSYLTPGGSSSGWT	D253G-I0245													245				212.5	1	1	26663	1	860	1			x
158	HNSSSGWTAGAAAYY	RSYLTPGD246-253N-L0245														245			94	356.333	713	1702.33	1023.33	1273.67	251
159	LTPGDSSSGWTAGAA	Spike_WT0249_UK0246_SA0246_BR0249_CAL0249	249	246		246		249				249							4	1	1	48	448	1	1
160	NSSSGWTAGAAAYYV	RSYLTPGD246-253N-L0246														246			122.5	788.667	1039.67	1388.33	1966.67	2159.33	109
161	LTPGGSSSGWTAGAA	D253G-I0249													249				2.5	1	1	1	1218	1	1				x
162	DSSSGWTAGAAAYYV	Spike_WT0253_UK0250_SA0250_BR0253_CAL0253	253	250		250		253				253							116.5	334.667	121.667	13	1030	976	1
163	GSSSGWTAGAAAYYV	D253G-I0253													253				85	651	1263.67	1314	1709	1898.67	208
164	GWTAGAAAYYVGYLQ	Spike_WT0257_UK0254_SA0254_BR0257_CAL0257	257	254		254		257				257							267	2095.67	3333.67	1677.67	2474	3807.67	2290.67
165	GAAAYYVGYLQPRTF	Spike_WT0261_UK0258_SA0258_BR0261_CAL0261	261	258		258		261				261							778	4045.33	8297.33	2097.33	4376.67	8770	5092
166	YYVGYLQPRTFLLKY	Spike_WT0265_UK0262_SA0262_BR0265_CAL0265	265	262		262		265				265							805.5	2138	2995.67	994.333	3061.67	7736.67	4809.67
167	YLQPRTFLLKYNENG	Spike_WT0269_UK0266_SA0266_BR0269_CAL0269	269	266		266		269				269							471.5	2342.33	2661.67	2357	2962.67	4378.67	4789
168	RTFLLKYNENGTITD	Spike_WT0273_UK0270_SA0270_BR0273_CAL0273	273	270		270		273				273							129.5	540.333	544.667	629.333	1368	2182	357.667
169	LKYNENGTITDAVDC	Spike_WT0277_UK0274_SA0274_BR0277_CAL0277	277	274		274		277				277							1	1	1	1	160	1	58
170	ENGTITDAVDCALDP	Spike_WT0281_UK0278_SA0278_BR0281_CAL0281	281	278		278		281				281							1	1	1	1	57.3333	10	43.6667
171	ITDAVDCALDPLSET	Spike_WT0285_UK0282_SA0282_BR0285_CAL0285	285	282		282		285				285							4	17.3333	1	1	1	1	1
172	VDCALDPLSETKCTL	Spike_WT0289_UK0286_SA0286_BR0289_CAL0289	289	286		286		289				289							9	1	2040.67	6139.67	4794	8166	1		x	x	x	x
173	LDPLSETKCTLKSFT	Spike_WT0293_UK0290_SA0290_BR0293_CAL0293	293	290		290		293				293							6.5	1	1	36.3333	13505.7	2754	1				x	x		x
174	SETKCTLKSFTVEKG	Spike_WT0297_UK0294_SA0294_BR0297_CAL0297	297	294		294		297				297							138.5	52.3333	1	1735.67	765.667	5394	648.667					x
175	CTLKSFTVEKGIYQT	Spike_WT0301_UK0298_SA0298_BR0301_CAL0301	301	298		298		301				301							220.5	1312	998.667	1836.67	1111	3989.67	1820.33
176	SFTVEKGIYQTSNFR	Spike_WT0305_UK0302_SA0302_BR0305_CAL0305	305	302		302		305				305							314	3239.67	2465.67	3160.33	12651.7	5636	3380				x
177	EKGIYQTSNFRVQPT	Spike_WT0309_UK0306_SA0306_BR0309_CAL0309	309	306		306		309				309							214.5	1	645	4570	16908	1964	1480.67				x			x
178	YQTSNFRVQPTESIV	Spike_WT0313_UK0310_SA0310_BR0313_CAL0313	313	310		310		313				313							14	1	82	251.667	316	1	35
179	NFRVQPTESIVRFPN	Spike_WT0317_UK0314_SA0314_BR0317_CAL0317	317	314		314		317				317							37.5	31	266.667	712.667	190	616.333	1
180	QPTESIVRFPNITNL	Spike_WT0321_UK0318_SA0318_BR0321_CAL0321	321	318		318		321				321							39	418.667	132.667	744.333	511.333	758	803.333
181	SIVRFPNITNLCPFG	Spike_WT0325_UK0322_SA0322_BR0325_CAL0325	325	322		322		325				325							1633	843	1384.67	6803.67	2316.67	4803	3207.67
182	SIVRFPNITNLCPFD	G339D-O0322																322	305	1	416.667	2386	1170	1351.67	380.667
183	FPNITNLCPFGEVFN	Spike_WT0329_UK0326_SA0326_BR0329_CAL0329	329	326		326		329				329							101	1300.67	1	1	1156.67	1	1
184	FPNITNLCPFDEVFN	G339D-O0326																326	76.5	1	1	602.333	1	1	1
185	TNLCPFGEVFNATRF	Spike_WT0333_UK0330_SA0330_BR0333_CAL0333	333	330		330		333				333							7.5	1	1	1	1	1	1
186	TNLCPFDEVFNATRF	G339D-O0330																330	17	1	53.6667	193	3.66667	62.6667	93
187	PFGEVFNATRFASVY	Spike_WT0337_UK0334_SA0334_BR0337_CAL0337	337	334		334		337				337							428	2871.67	2556.33	2886.67	2105.67	2492.67	4014.67
188	TNLCPFGEVFNATKF	R346K-M0334															334		31.5	1	1	1	278.333	5371	1					x
189	PFDEVFNATRFASVY	G339D-O0334																334	338	1431.67	2065	1604.67	1923.67	1826	2387.67
190	VFNATRFASVYAWNR	Spike_WT0341_UK0338_SA0338_BR0341_CAL0341	341	338		338		341				341							569.5	1447.33	3009.33	1948.67	1430	1344.67	1341
191	PFGEVFNATKFASVY	R346K-M0338															338		388	3258.33	3367.67	5043.67	7251	3946.33	2347
192	TRFASVYAWNRKRIS	Spike_WT0345_UK0342_SA0342_BR0345_CAL0345	345	342		342		345				345							774.5	21820.7	11045.7	17602.3	13580.3	8043.33	5941	x		x
193	VFNATKFASVYAWNR	R346K-M0342															342		580.5	2516.33	5416.67	2206	3664.33	2273	1881
194	SVYAWNRKRISNCVA	Spike_WT0349_UK0346_SA0346_BR0349_CAL0349	349	346		346		349				349							604	1	92.6667	2486.67	1360.33	1297.67	278.667
195	TKFASVYAWNRKRIS	R346K-M0346															346		1827.5	62183.7	49441.3	61679.7	46370.7	50526.3	26863	x	x	x	x	x
196	WNRKRISNCVADYSV	Spike_WT0353_UK0350_SA0350_BR0353_CAL0353	353	350		350		353				353							707.5	1	1	468	1219.67	1	1
197	RISNCVADYSVLYNS	Spike_WT0357_UK0354_SA0354_BR0357_CAL0357	357	354		354		357				357							18.5	94.6667	3158.33	1	49.3333	47.3333	88.3333		x
198	RISNCVADYSVLYNL	S371L-O0354																354	225	2075.67	994.667	999.667	2142.67	3730.67	1033
199	CVADYSVLYNSASFS	Spike_WT0361_UK0358_SA0358_BR0361_CAL0361	361	358		358		361				361							4	35.3333	1	1	1	55.3333	1
200	CVADYSVLYNLAPFF	S371L-S373P-S375F-O0358																358	133	51	626.667	965.667	1411.67	1406.67	123
201	YSVLYNSASFSTFKC	Spike_WT0365_UK0362_SA0362_BR0365_CAL0365	365	362		362		365				365							84.5	1078.33	93.3333	458.333	219	650.333	140
202	YSVLYNLAPFFTFKC	S371L-S373P-S375F-O0362																362	666.5	3724.33	3879	6832.67	3736.67	5986	7191.33
203	YNSASFSTFKCYGVS	Spike_WT0369_UK0366_SA0366_BR0369_CAL0369	369	366		366		369				369							197	904.667	1	1117	2098.33	2538	2129.33
204	YNLAPFFTFKCYGVS	S371L-S373P-S375F-O0366																366	841	2431.67	2603	2913.33	3947.67	5237	5348
205	SFSTFKCYGVSPTKL	Spike_WT0373_UK0370_SA0370_BR0373_CAL0373	373	370		370		373				373							82	15693.3	14894.7	4458.33	2820.33	2070.33	11100.7	x	x	x	x		x
206	PFFTFKCYGVSPTKL	S373P-S375F-O0370																370	110	15402	13584.7	5833.67	2840	2749.33	32143.3	x	x	x			x
207	FKCYGVSPTKLNDLC	Spike_WT0377_UK0374_SA0374_BR0377_CAL0377	377	374		374		377				377							85	4071	1	115.667	333.333	1	1	x
208	GVSPTKLNDLCFTNV	Spike_WT0381_UK0378_SA0378_BR0381_CAL0381	381	378		378		381				381							9.5	668	1	1	124.333	1	1
209	TKLNDLCFTNVYADS	Spike_WT0385_UK0382_SA0382_BR0385_CAL0385	385	382		382		385				385							62.5	1001	1	1	4209.67	1	103.333				x
210	DLCFTNVYADSFVIR	Spike_WT0389_UK0386_SA0386_BR0389_CAL0389	389	386		386		389				389							7	35.3333	24.3333	149	24.3333	1	1
211	TNVYADSFVIRGDEV	Spike_WT0393_UK0390_SA0390_BR0393_CAL0393	393	390		390		393				393							1	1	335	33.3333	4	113.333	18
212	ADSFVIRGDEVRQIA	Spike_WT0397_UK0394_SA0394_BR0397_CAL0397	397	394		394		397				397							4.5	1	1	1	35.3333	395.333	190
213	VIRGDEVRQIAPGQT	Spike_WT0401_UK0398_SA0398_BR0401_CAL0401	401	398		398		401				401							1	75	91.6667	1	19.6667	203	1
214	DEVRQIAPGQTGKIA	Spike_WT0405_UK0402_CAL0405	405	402								405							12.5	61	1203.33	162	179.667	62523.3	1		x			x
215	DEVRQIAPGQTGNIA	K417N-B0402_O0402					402											402	1	1	1	62.6667	60.3333	32	1
216	DEVRQIAPGQTGTIA	Spike-K417T_BR0405						405											3.5	1	1	1	19	1	1
217	QIAPGQTGKIADYNY	Spike_WT0409_UK0406_CAL0409	409	406								409							9.5	1	745	1300.33	379.667	62787	610		x	x		x		x
218	QIAPGQTGNIADYNY	K417N-B0406_O0406					406											406	21.5	1	686	759.667	758	3413.67	6					x
219	QIAPGQTGTIADYNY	Spike-K417T_BR0409						409											6.5	118	62.6667	6067.33	4559	60564.3	1			x	x	x
220	GQTGKIADYNYKLPD	Spike_WT0413_UK0410_CAL0413	413	410								413							40	1	1	159	307.333	855.667	1
221	GQTGNIADYNYKLPD	K417N-B0410_O0410					410											410	68.5	1	1543.67	538.333	193.667	53.6667	1
222	GQTGTIADYNYKLPD	Spike-K417T_BR0413						413											36	1	49	1	118.667	1	35.6667
223	KIADYNYKLPDDFTG	Spike_WT0417_UK0414_CAL0417	417	414								417							226	815.667	1	36	113.667	1	1
224	NIADYNYKLPDDFTG	K417N-B0414_O0414					414											414	214	634.667	14.3333	452.667	330.667	1	1
225	TIADYNYKLPDDFTG	Spike-K417T_BR0417						417											153.5	509.667	1	5	921.667	1	1
226	YNYKLPDDFTGCVIA	Spike_WT0421_UK0418_SA0418_BR0421_CAL0421	421	418		418		421				421							50.5	373	1	1	1	1	1
227	LPDDFTGCVIAWNSN	Spike_WT0425_UK0422_SA0422_BR0425_CAL0425	425	422		422		425				425							44	1	1	78.6667	931	3	50
228	FTGCVIAWNSNNLDS	Spike_WT0429_UK0426_SA0426_BR0429_CAL0429	429	426		426		429				429							6	43	186.333	227.667	380.333	72	104
229	FTGCVIAWNSNKLDS	N440K-O0426																426	1	226	52.3333	918.667	120.333	66	43.6667			x
230	VIAWNSNNLDSKVGG	Spike_WT0433_UK0430_SA0430_BR0433_CAL0433	433	430		430		433				433							1	1	1	10	130	81.6667	30.6667
231	VIAWNSNKLDSKVSG	N440K-G446S-O0430																430	5.5	1	1	1	18.6667	1	1
232	NSNNLDSKVGGNYNY	Spike_WT0437_UK0434_SA0434_BR0437_CAL0437	437	434		434		437				437							8	1	1	1	315.667	189.333	8.66667
233	LDSKVGGNYNYQYRL	L452Q-L0434														434			387.5	590.667	1570.67	1368.67	2003	2627.67	4037
234	NSNKLDSKVSGNYNY	N440K-G446S-O0434																434	30	1	842.333	10	1065.67	491.667	1
235	LDSKVGGNYNYLYRL	Spike_WT0441_UK0438_SA0438_BR0441	441	438		438		441											144	517	41.6667	893.333	462	887.667	88.6667
236	VGGNYNYQYRLFRKS	L452Q-L0438														438			638	26493.3	17567.3	19588.3	23845.3	26050.7	12881	x	x	x	x	x	x
237	LDSKVSGNYNYLYRL	G446S-O0438																438	342	1860.67	2253.67	1584.33	1733.67	2669.33	3975.67
238	LDSKVGGNYNYRYRL	Spike-L452R_CAL0441										441							756	850	756.333	1508.67	1784.33	2086	1631.67
239	VGGNYNYLYRLFRKS	Spike_WT0445_UK0442_SA0442_BR0445	445	442		442		445											634	21172	10321.3	18884.7	17705	14436	3525	x		x	x	x		x
240	YNYQYRLFRKSNLKP	L452Q-L0442														442			1215	43260.3	26144	42363.3	24434.7	24056	11307.7	x	x	x	x	x
241	VSGNYNYLYRLFRKS	G446S-O0442																442	367.5	26028.3	18095.3	23483	21518	14950.7	4623.67	x	x	x	x	x
242	VGGNYNYRYRLFRKS	Spike-L452R_CAL0445										445							555.5	32316.3	20799.3	32296	24172.7	18185.3	8868	x	x	x	x	x
243	YNYLYRLFRKSNLKP	Spike_WT0449_UK0446_SA0446_BR0449	449	446		446		449											883	28818	14027.3	17061.7	18601	12749.3	3504.67	x		x	x
244	YNYRYRLFRKSNLKP	Spike-L452R_CAL0449										449							1392.5	53509.7	23086.3	44424.7	26564.3	16765.3	9113.33	x		x	x
245	YRLFRKSNLKPFERD	Spike_WT0453_UK0450_SA0450_BR0453_CAL0453	453	450		450		453				453							1015	1496.33	3729	9613	3708.33	3281.33	2857.33
246	RKSNLKPFERDISTE	Spike_WT0457_UK0454_SA0454_BR0457_CAL0457	457	454		454		457				457							24	1	1	1	191.333	1825.67	1					x
247	LKPFERDISTEIYQA	Spike_WT0461_UK0458_SA0458_BR0461_CAL0461	461	458		458		461				461							31.5	1	1	5.66667	241.333	86.6667	1
248	ERDISTEIYQAGSTP	Spike_WT0465_UK0462_SA0462_BR0465_CAL0465	465	462		462		465				465							2.5	1	1	1	131.333	38	280.333
249	ERDISTEIYQAGNKP	S477N-T478K-O0462																462	46	124.667	123.333	278.667	637	997	1678.67						x
250	ERDISTEIYQAGSKP	T478K-D0463								463									1	1	1	1	137.667	1	1
251	ERDISTEIYQAGNTP	S477N-I0465													465				2	1	1	1	223	1	17.3333
252	STEIYQAGSTPCNGV	Spike_WT0469_UK0466_SA0466_BR0469_CAL0469	469	466		466		469				469							8.5	119.667	1	1	55	1	1
253	STEIYQAGNKPCNGV	S477N-T478K-O0466																466	1	1	1	1	678.333	1085.67	1				x	x
254	STEIYQAGSKPCNGV	T478K-D0467								467									1	1	1	1	104.667	1	1
255	STEIYQAGNTPCNGV	S477N-I0469													469				1	1	1	1	1	1	1
256	YQAGSTPCNGVEGFN	Spike_WT0473_UK0470_CAL0473	473	470								473							1	1	1	1	85.3333	1	1
257	STPCNGVEGFNCYSP	F490S-L0470														470			4.5	1	1	6362.67	1	1	1			x
258	YQAGSTPCNGVKGFN	Spike-E484K_SA0470_BR0473				470		473											1	66.3333	1	1	1	1	1
259	YQAGNKPCNGVAGFN	S477N-T478K-E484A-O0470																470	1	1	1	1	1	272.667	1
260	YQAGSKPCNGVEGFN	T478K-D0471								471									1	1	25	1	1	59	1
261	YQAGNTPCNGVKGFN	S477N-E484K-I0473													473				6.5	1	1	1	1	135.333	1
262	STPCNGVEGFNCYFP	Spike_WT0477_UK0474_CAL0477	477	474								477							36.5	464	1	3306.33	627.333	61.6667	1			x
263	STPCNGVKGFNCYFP	Spike-E484K_SA0474_BR0477				474		477											271.5	36873	1	15548.7	795	1	1	x		x
264	NKPCNGVAGFNCYFP	S477N-T478K-E484A-O0474																474	229	52914.3	421.333	16951.7	2240.33	744	1	x		x
265	NGVEGFNCYSPLQSY	F490S-L0474														474			40	1	1	12	254.667	1	1
266	SKPCNGVEGFNCYFP	T478K-D0475								475									171	8262.67	66	8868.33	226.667	1	1	x		x
267	NTPCNGVKGFNCYFP	S477N-E484K-I0477													477				287.5	51806	1532.33	15424.7	962.333	506.333	55	x		x
268	NGVEGFNCYFPLQSY	Spike_WT0481_UK0478_CAL0481	481	478								481							235	77.3333	52	139.667	2060.67	340.333	308.667
269	NGVAGFNCYFPLRSY	E484A-Q493R-O0478																478	726.5	57113	1803.33	1303.67	2437.33	3661.67	3426	x
270	NGVKGFNCYFPLQSY	Spike-E484K_SA0478_BR0481				478		481											458.5	711.333	1357.33	2616.33	4418	4402.33	1324.67
271	GFNCYSPLQSYGFQP	F490S-L0478														478			59	1661	1	103.333	317	1	410.333
272	GFNCYFPLQSYGFQP	Spike_WT0485_UK0482_SA0482_BR0485_CAL0485	485	482		482		485				485							579.5	1384	327	1	961	342	6167.67
273	GFNCYFPLRSYSFRP	Q493R-G496S-Q498R-O0482																482	624.5	22138.3	9405.33	15730.3	15124	9301	6543.33	x		x	x
274	YSPLQSYGFQPTNGV	F490S-L0482														482			1	103	1	63	351.667	1	1
275	YFPLRSYSFRPTYGV	Q493R-G496S-Q498R-N501Y-O0486																486	591.5	19522.7	8516	15882.3	12460	7397.33	3525.33	x		x	x
276	YFPLQSYGFQPTYGV	Spike-N501Y_UK0486_SA0486_BR0489		486		486		489											420.5	1	1	1	463.667	362	1
277	YFPLQSYGFQPTNGV	Spike_WT0489_CAL0489	489									489							22.5	223.333	1	54	728	249.333	1
278	QSYGFQPTYGVGYQP	Spike-N501Y_UK0490_SA0490_BR0493		490		490		493											148.5	2439.33	80.6667	57642.7	3768	1140.33	1			x	x
279	RSYSFRPTYGVGHQP	Q493R-G496S-Q498R-N501Y-Y505H-O0490																490	514.5	932.667	1623.33	2323	3043	1091.67	720
280	QSYGFQPTNGVGYQP	Spike_WT0493_CAL0493	493									493							423	662.333	1	32558.7	959	53.6667	7.33333			x				x
281	FRPTYGVGHQPYRVV	Q498R-N501Y-Y505H-O0494																494	402	28640.3	15101.3	21343	26203.7	15661.7	4650.33	x	x	x	x	x
282	FQPTYGVGYQPYRVV	Spike-N501Y_UK0494_SA0494_BR0497		494		494		497											774.5	1	54.3333	1026	2196.33	5084	1
283	FQPTNGVGYQPYRVV	Spike_WT0497_CAL0497	497									497							173.5	139.333	419	486.333	1575.67	3354.67	4
284	YGVGHQPYRVVVLSF	N501Y-Y505H-O0498																498	6	23.6667	130.333	555	145.667	11	282
285	YGVGYQPYRVVVLSF	Spike-N501Y_UK0498_SA0498_BR0501		498		498		501											17.5	76.6667	1	1	1	1	1
286	NGVGYQPYRVVVLSF	Spike_WT0501_CAL0501	501									501							7	1	63.6667	138.333	213.333	71	322
287	YQPYRVVVLSFELLH	Spike_WT0505_UK0502_SA0502_BR0505_CAL0505	505	502		502		505				505							5.5	476	1	301.333	504	1	16.3333
288	HQPYRVVVLSFELLH	Y505H-O0502																502	90.5	16	1.5	662	467	1	1
289	RVVVLSFELLHAPAT	Spike_WT0509_UK0506_SA0506_BR0509_CAL0509	509	506		506		509				509							9	34.6667	86.6667	69.3333	45.6667	160	99.3333
290	LSFELLHAPATVCGP	Spike_WT0513_UK0510_SA0510_BR0513_CAL0513	513	510		510		513				513							44	1	1	1	1	1	48.6667
291	LLHAPATVCGPKKST	Spike_WT0517_UK0514_SA0514_BR0517_CAL0517	517	514		514		517				517							1	1	1	882.333	1	1939.67	1			x		x
292	PATVCGPKKSTNLVK	Spike_WT0521_UK0518_SA0518_BR0521_CAL0521	521	518		518		521				521							1	1	1	12.3333	1	1287.67	1					x
293	CGPKKSTNLVKNKCV	Spike_WT0525_UK0522_SA0522_BR0525_CAL0525	525	522		522		525				525							10	1	1	285.333	437.667	1902.33	1					x
294	KSTNLVKNKCVNFNF	Spike_WT0529_UK0526_SA0526_BR0529_CAL0529	529	526		526		529				529							111	1072	149.667	549.333	146.667	159.667	579
295	LVKNKCVNFNFNGLT	Spike_WT0533_UK0530_SA0530_BR0533_CAL0533	533	530		530		533				533							65.5	1	42.3333	673.333	882.667	4163	71.6667					x
296	LVKNKCVNFNFNGLK	T547K-O0530																530	38	421	475.667	112.667	294.333	1348.33	1677.67						x
297	KCVNFNFNGLTGTGV	Spike_WT0537_UK0534_SA0534_BR0537_CAL0537	537	534		534		537				537							32.5	22	5.66667	63.6667	330.667	7512	1					x		x
298	KCVNFNFNGLKGTGV	T547K-O0534																534	17.5	1	1	1	1	31.6667	1
299	FNFNGLTGTGVLTES	Spike_WT0541_UK0538_SA0538_BR0541_CAL0541	541	538		538		541				541							8.5	1	1	1	1150.33	2312.67	50.3333				x	x
300	FNFNGLKGTGVLTES	T547K-O0538																538	1	1	1	1	1	186.667	1
301	GLTGTGVLTESNKKF	Spike_WT0545_UK0542_SA0542_BR0545_CAL0545	545	542		542		545				545							18.5	16.3333	1	1329.33	2670.67	2584	2980.33			x	x	x	x
302	GLKGTGVLTESNKKF	T547K-O0542																542	1	1	109.333	428.667	381.667	1	1453.67			x			x
303	TGVLTESNKKFLPFQ	Spike_WT0549_UK0546_SA0546_BR0549_CAL0549	549	546		546		549				549							50.5	13.6667	1	1234	894.667	2342.67	3287.67					x	x
304	TESNKKFLPFQQFGR	Spike_WT0553_UK0550_SA0550_BR0553_CAL0553	553	550		550		553				553							685.5	62	52400.7	44313	24222.3	54297.3	23850.3		x	x	x	x	x	x
305	KKFLPFQQFGRDIAD	Spike_WT0557_SA0554_BR0557_CAL0557	557			554		557				557							299	1	26944.3	34287.7	13520.7	27043	26927		x	x	x	x	x
306	KKFLPFQQFGRDIDD	A570D-A0554			554														222.5	6366.33	43025.3	35309	10818.3	18236	15528.3	x	x	x	x	x	x
307	PFQQFGRDIADTTDA	Spike_WT0561_SA0558_BR0561_CAL0561	561			558		561				561							24	1	11584	5976.67	2782.67	8044.33	3811.67		x	x	x	x	x
308	PFQQFGRDIDDTTDA	A570D-A0558			558														9.5	1	12612.7	6079.33	1196	4948.67	98.6667		x	x	x	x
309	FGRDIADTTDAVRDP	Spike_WT0565_SA0562_BR0565_CAL0565	565			562		565				565							2.5	168	1	24	22	2988.33	1					x
310	FGRDIDDTTDAVRDP	A570D-A0562			562														20	1	164.333	1	252.667	558.667	1
311	IADTTDAVRDPQTLE	Spike_WT0569_SA0566_BR0569_CAL0569	569			566		569				569							12	1	4394.67	5353.67	5186.33	3632.33	1		x	x	x	x
312	IDDTTDAVRDPQTLE	A570D-A0566			566														9	1	4554.67	2852.67	7428.67	3107	1		x	x	x	x
313	TDAVRDPQTLEILDI	Spike_WT0573_UK0570_SA0570_BR0573_CAL0573	573	570		570		573				573							11.5	1	3103.67	4104.33	5556.33	2502.67	108		x	x	x	x		x
314	RDPQTLEILDITPCS	Spike_WT0577_UK0574_SA0574_BR0577_CAL0577	577	574		574		577				577							10.5	9.66667	4494.33	3880	5245.33	5325	1		x	x	x	x
315	TLEILDITPCSFGGV	Spike_WT0581_UK0578_SA0578_BR0581_CAL0581	581	578		578		581				581							26.5	4	1	1	1	1	1
316	LDITPCSFGGVSVIT	Spike_WT0585_UK0582_SA0582_BR0585_CAL0585	585	582		582		585				585							1	1	57.3333	1	30	7.66667	118.667
317	PCSFGGVSVITPGTN	Spike_WT0589_UK0586_SA0586_BR0589_CAL0589	589	586		586		589				589							1	219.667	56.3333	1945	523.667	9664.67	1			x	x	x
318	GGVSVITPGTNTSNQ	Spike_WT0593_UK0590_SA0590_BR0593_CAL0593	593	590		590		593				593							4	404.333	32576.7	3941.33	1720.33	26896.7	490		x	x	x	x		x
319	VITPGTNTSNQVAVL	Spike_WT0597_UK0594_SA0594_BR0597_CAL0597	597	594		594		597				597							8.5	1	3667	190	143.667	1544.67	105.333		x			x
320	GTNTSNQVAVLYQGV	Spike-D614G_UK0598_SA0598_BR0601_CAL0601		598		598		601				601							1	122	31	9	28.3333	82	13.3333
321	GTNTSNQVAVLYQDV	Spike_WT0601	601																1	176.667	125.667	95.6667	1	220.667	36.3333
322	SNQVAVLYQGVNCTE	Spike-D614G_UK0602_SA0602_BR0605_CAL0605		602		602		605				605							1	1	76.3333	144.333	3.33333	350	130
323	SNQVAVLYQDVNCTE	Spike_WT0605	605																1	125.667	31.3333	23	9	43.6667	8.33333
324	AVLYQGVNCTEVPVA	Spike-D614G_UK0606_SA0606_BR0609_CAL0609		606		606		609				609							1	136.333	1	1	1	1	567						x
325	AVLYQDVNCTEVPVA	Spike_WT0609	609																1	58.3333	1	1	802	311	1				x
326	QGVNCTEVPVAIHAD	Spike-D614G_UK0610_SA0610_BR0613_CAL0613		610		610		613				613							9.5	132.667	80.6667	30.6667	147.667	6.66667	210
327	QDVNCTEVPVAIHAD	Spike_WT0613	613																1	26.6667	1	1	1	1	1
328	CTEVPVAIHADQLTP	Spike_WT0617_UK0614_SA0614_BR0617_CAL0617	617	614		614		617				617							4	1	1	1	678.333	122	1				x
329	PVAIHADQLTPTWRV	Spike_WT0621_UK0618_SA0618_BR0621_CAL0621	621	618		618		621				621							86	1	1	231	52	107.667	1
330	HADQLTPTWRVYSTG	Spike_WT0625_UK0622_SA0622_BR0625_CAL0625	625	622		622		625				625							262	1	7258	29970.3	37699	23179.7	408.333		x	x	x	x		x
331	LTPTWRVYSTGSNVF	Spike_WT0629_UK0626_SA0626_BR0629_CAL0629	629	626		626		629				629							19	216.667	867.667	1789.67	6983	3722.67	20.6667			x	x	x
332	WRVYSTGSNVFQTRA	Spike_WT0633_UK0630_SA0630_BR0633_CAL0633	633	630		630		633				633							3.5	9.66667	219.667	36.6667	1358	53	57				x
333	STGSNVFQTRAGCLI	Spike_WT0637_UK0634_SA0634_BR0637_CAL0637	637	634		634		637				637							255.5	2703.33	2947.33	6353	7902.33	11159	4915.33			x	x	x		x
334	NVFQTRAGCLIGAEH	Spike_WT0641_UK0638_SA0638_CAL0641	641	638		638						641							436	9239	1121.67	1618.33	2927.33	4586.67	441.333	x
335	NVFQTRAGCLIGAEY	Spike-H655Y_BR0641						641											274.5	26344.3	2134.67	2392.33	3861	4921.33	1438.33	x
336	TRAGCLIGAEHVNNS	Spike_WT0645_UK0642_SA0642_CAL0645	645	642		642						645							4	319	3.66667	1	31	1	29
337	TRAGCLIGAEYVNNS	Spike-H655Y_BR0645						645											1	1	43	244	11	1	30
338	CLIGAEHVNNSYECD	Spike_WT0649_UK0646_SA0646_CAL0649	649	646		646						649							48	1	1	1	1	1	1
339	CLIGAEYVNNSYECD	Spike-H655Y_BR0649						649											20	132.667	699	329.333	783	534.333	473
340	AEHVNNSYECDIPIG	Spike_WT0653_UK0650_SA0650_CAL0653	653	650		650						653							30.5	1	1	1	361	1	128.333
341	AEYVNNSYECDIPIG	Spike-H655Y_BR0653						653											22.5	1	1	1	132.667	1	1
342	NNSYECDIPIGAGIC	Spike_WT0657_UK0654_SA0654_BR0657_CAL0657	657	654		654		657				657							201	1	45118.7	32921	27720.3	54668.7	35633.3		x	x	x	x	x	x
343	ECDIPIGAGICASYQ	Spike_WT0661_UK0658_SA0658_BR0661_CAL0661	661	658		658		661				661							79.5	133	17380.7	18323.3	14562	36792.7	9235.67		x	x	x	x	x
344	PIGAGICASYQTQTN	Spike_WT0665_UK0662_SA0662_BR0665_CAL0665	665	662		662		665				665							1	71	213	456.333	5873.33	1657	323.333			x	x	x
345	PIGAGICASYQTQTK	N679K-O0662																662	262.5	1	1634.67	1	80.6667	1	17018.3						x
346	PIGAGICASYQTHTN	Q677H-Eta0665												665					91	507.667	2136	819.333	8993.67	1782	1				x
347	GICASYQTQTNSPRR	Spike_WT0669_SA0666_BR0669_CAL0669	669			666		669				669							18	15.3333	1	1866.67	318.333	66	1			x
348	GICASYQTQTKSHRR	N679K-P681H-O0666																666	348	21292.7	11783	30824	22154	17298.7	12897.3	x	x	x	x	x	x
349	GICASYQTQTNSHRR	P681H-A0666_M0670			666												670		1897	44630	46073.7	13963.7	17335.7	6446.33	6397.67	x	x
350	GICASYQTQTNSRRR	P681R-D0667								667									449.5	1471	535.667	598.333	7662.67	618	1058
351	GICASYQTHTNSPRR	Q677H-Eta0669												669					575	4462.67	7727.67	4532	11359.3	4055.67	1436.67				x
352	SYQTQTNSPRRARSV	Spike_WT0673_SA0670_BR0673_CAL0673	673			670		673				673							158	1407.67	373.333	2290.33	1226.67	2545	1
353	SYQTQTKSHRRARSV	N679K-P681H-O0670																670	293.5	22922.3	16345.3	20794.7	22712.3	9660.33	2982	x	x	x	x	x
354	SYQTQTNSHRRARSV	P681H-A0670_M0674			670												674		353.5	3072.67	3042.33	2343.67	2918.33	1973.33	711.333
355	SYQTQTNSRRRARSV	P681R-D0671								671									287.5	234.667	395.333	769	627	633	88.6667
356	SYQTHTNSPRRARSV	Q677H-Eta0673												673					423	1704	892.333	678.667	2204	1566.33	72
357	QTNSPRRARSVASQS	Spike_WT0677_SA0674_BR0677_CAL0677	677			674		677				677							1	1	135	1	59	285.333	1
358	QTNSHRRARSVASQS	P681H-A0674_M0678			674												678		62	2147.67	71	1257.67	1	1100.33	1	x
359	QTKSHRRARSVASQS	N679K-P681H-O0674																674	106	2463.67	757.333	1780.67	888	899.333	482.667
360	QTNSRRRARSVASQS	P681R-D0675								675									48	616.333	119.667	1	34.3333	529.667	6.66667
361	HTNSPRRARSVASQS	Q677H-Eta0677												677					45	5250	147.667	921	426.667	666.333	555	x
362	PRRARSVASQSIIAY	Spike_WT0681_SA0678_BR0681_CAL0681	681			678		681				681							7.5	1	80.6667	8.33333	122	219.667	1
363	HRRARSVASQSIIAY	P681H-A0678_M0682_O0678			678												682	678	1	6	593.333	158	235	457.667	1		x			x
364	RRRARSVASQSIIAY	P681R-D0679								679									1	185.333	1	607.667	3239	528.333	1			x	x	x
365	RSVASQSIIAYTMSL	Spike_WT0685_UK0682_SA0682_BR0685_CAL0685	685	682		682		685				685							178.5	211	103.667	51.3333	14	1	10892						x	x
366	SQSIIAYTMSLGAEN	Spike_WT0689_UK0686_BR0689_CAL0689	689	686				689				689							9.5	429.667	1	1	1	1	42.3333
367	SQSIIAYTMSLGVEN	A701V-B0686_I0689					686								689				1.5	71	347	103.667	21.6667	1	1
368	IAYTMSLGAENSVAY	Spike_WT0693_UK0690_BR0693_CAL0693	693	690				693				693							7331	4289.33	3729.33	3333	7170	6603	55085.7
369	IAYTMSLGVENSVAY	A701V-B0690_I0693					690								693				5938	3287.33	5887	2686.67	7984	5427.33	48559.3
370	MSLGAENSVAYSNNS	Spike_WT0697_UK0694_BR0697_CAL0697	697	694				697				697							1	1	1	1	190	357	348.667
371	MSLGVENSVAYSNNS	A701V-B0694_I0697					694								697				1	1	1	1	30	1895	1					x
372	AENSVAYSNNSIAIP	Spike_WT0701_UK0698_BR0701_CAL0701	701	698				701				701							4	1	1	1	9096.33	530.333	105.667				x	x		x
373	VENSVAYSNNSIAIP	A701V-B0698_I0701					698								701				6	1	1	1	1	1	1
374	VAYSNNSIAIPTNFT	Spike_WT0705_SA0702_BR0705_CAL0705	705			702		705				705							1	1	1	69	1240.67	812.333	99				x	x
375	VAYSNNSIAIPINFT	T726I-A0702			702														2	1	582.333	536.667	4345.67	1405.33	1		x	x	x	x
376	NNSIAIPTNFTISVT	Spike_WT0709_SA0706_BR0709_CAL0709	709			706		709				709							313	2089.33	4312	6996	17734.3	8240	9532			x	x	x	x
377	NNSIAIPINFTISVT	T726I-A0706			706														6.5	1	70	342.667	659.667	1	83				x
378	AIPTNFTISVTTEIL	Spike_WT0713_SA0710_BR0713_CAL0713	713			710		713				713							7.5	39.3333	18.3333	67	22.3333	104.333	230.667
379	AIPINFTISVTTEIL	T726I-A0710			710														40.5	1	1	1	1	95	283.333
380	NFTISVTTEILPVSM	Spike_WT0717_UK0714_SA0714_BR0717_CAL0717	717	714		714		717				717							57	1	73	10.3333	897	630	1
381	SVTTEILPVSMTKTS	Spike_WT0721_UK0718_SA0718_BR0721_CAL0721	721	718		718		721				721							1	1	1	1	1	118.333	1
382	EILPVSMTKTSVDCT	Spike_WT0725_UK0722_SA0722_BR0725_CAL0725	725	722		722		725				725							12	37.3333	1	1	1	1	1
383	VSMTKTSVDCTMYIC	Spike_WT0729_UK0726_SA0726_BR0729_CAL0729	729	726		726		729				729							5	1	40	1	96.3333	1	41
384	KTSVDCTMYICGDST	Spike_WT0733_UK0730_SA0730_BR0733_CAL0733	733	730		730		733				733							43.5	4494.33	1	1	1	1	1	x
385	DCTMYICGDSTECSN	Spike_WT0737_UK0734_SA0734_BR0737_CAL0737	737	734		734		737				737							4.5	1	1	554	317	1	38			x
386	YICGDSTECSNLLLQ	Spike_WT0741_UK0738_SA0738_BR0741_CAL0741	741	738		738		741				741							9	1	1	100.333	544	1	28
387	DSTECSNLLLQYGSF	Spike_WT0745_UK0742_SA0742_BR0745_CAL0745	745	742		742		745				745							6	123.667	14	3	65	29	111.667
388	CSNLLLQYGSFCTQL	Spike_WT0749_UK0746_SA0746_BR0749_CAL0749	749	746		746		749				749							93	2501.67	752	1602.33	3323.67	4316.33	2235.67				x	x
389	LLQYGSFCTQLNRAL	Spike_WT0753_UK0750_SA0750_BR0753_CAL0753	753	750		750		753				753							315.5	554.667	1310.33	1856.67	1851.33	3487	1209
390	LLQYGSFCTQLKRAL	N764K-O0750																750	338.5	451.667	454	1531.33	1359.33	1338.33	1151
391	GSFCTQLNRALTGIA	Spike_WT0757_UK0754_SA0754_BR0757_CAL0757	757	754		754		757				757							52	6	80.6667	148.333	1038.33	225.333	1
392	GSFCTQLKRALTGIA	N764K-O0754																754	79.5	1	132	1115.67	175.667	140.333	1
393	TQLNRALTGIAVEQD	Spike_WT0761_UK0758_SA0758_BR0761_CAL0761	761	758		758		761				761							20	1	387.667	572	38	50.3333	21
394	TQLKRALTGIAVEQD	N764K-O0758																758	1	1	1	15.3333	449.333	1	1				x
395	RALTGIAVEQDKNTQ	Spike_WT0765_UK0762_SA0762_BR0765_CAL0765	765	762		762		765				765							1	1	1	376.333	81.6667	166	1
396	GIAVEQDKNTQEVFA	Spike_WT0769_UK0766_SA0766_BR0769_CAL0769	769	766		766		769				769							1	121.333	1	1	117.667	392.667	101.333
397	EQDKNTQEVFAQVKQ	Spike_WT0773_UK0770_SA0770_BR0773_CAL0773	773	770		770		773				773							3	117.333	97.6667	12.6667	30.3333	191.333	93.6667
398	NTQEVFAQVKQIYKT	Spike_WT0777_UK0774_SA0774_BR0777_CAL0777	777	774		774		777				777							4.5	42.6667	30.6667	93.3333	2984	249.667	139.667				x
399	VFAQVKQIYKTPPIK	Spike_WT0781_UK0778_SA0778_BR0781_CAL0781	781	778		778		781				781							306	621.667	7956.33	1582	971.333	4894.33	3951		x
400	VKQIYKTPPIKDFGG	Spike_WT0785_UK0782_SA0782_BR0785_CAL0785	785	782		782		785				785							1236	1	1642.67	1	1	1	62738.3						x
401	VKQIYKTPPIKYFGG	D796Y-O0782																782	300	2253	3030.33	1878.33	3313.33	3648.67	5835.67
402	YKTPPIKDFGGFNFS	Spike_WT0789_UK0786_SA0786_BR0789_CAL0789	789	786		786		789				789							1549	631.333	12184.3	26.3333	2893.67	1529	58423						x	x
403	YKTPPIKYFGGFNFS	D796Y-O0786																786	431	3715	4983.33	2746.67	3812.67	3313.67	3870
404	PIKDFGGFNFSQILP	Spike_WT0793_UK0790_SA0790_BR0793_CAL0793	793	790		790		793				793							4.5	1	1335.33	1	1752	54.3333	1		x		x
405	PIKYFGGFNFSQILP	D796Y-O0790																790	294.5	4239	6755.67	4722.33	4855.67	5289	3148.67		x
406	FGGFNFSQILPDPSK	Spike_WT0797_UK0794_SA0794_BR0797_CAL0797	797	794		794		797				797							6	1	1	1	12.6667	1	1
407	NFSQILPDPSKPSKR	Spike_WT0801_UK0798_SA0798_BR0801_CAL0801	801	798		798		801				801							117.5	1	1	1	346.667	1	9796.67						x
408	ILPDPSKPSKRSFIE	Spike_WT0805_UK0802_SA0802_BR0805_CAL0805	805	802		802		805				805							107.5	1	1	1	134.333	1443	30622.7						x	x
409	PSKPSKRSFIEDLLF	Spike_WT0809_UK0806_SA0806_BR0809_CAL0809	809	806		806		809				809							5989	1714.67	24054	59487	3251.67	23484	62092
410	SKRSFIEDLLFNKVT	Spike_WT0813_UK0810_SA0810_BR0813_CAL0813	813	810		810		813				813							8574	26928.3	53820.3	62897	17512	49978.7	61924							x
411	FIEDLLFNKVTLADA	Spike_WT0817_UK0814_SA0814_BR0817_CAL0817	817	814		814		817				817							190.5	126.667	3538	301.333	244.667	141.667	3239.67
412	LLFNKVTLADAGFIK	Spike_WT0821_UK0818_SA0818_BR0821_CAL0821	821	818		818		821				821							226.5	796	217	1374	1825	1699.33	1
413	KVTLADAGFIKQYGD	Spike_WT0825_UK0822_SA0822_BR0825_CAL0825	825	822		822		825				825							1	83.6667	1	79.3333	56	66.6667	35.6667
414	ADAGFIKQYGDCLGD	Spike_WT0829_UK0826_SA0826_BR0829_CAL0829	829	826		826		829				829							118.5	1	1	1	1	92.3333	1
415	FIKQYGDCLGDIAAR	Spike_WT0833_UK0830_SA0830_BR0833_CAL0833	833	830		830		833				833							51	1	1	1	1	1	1
416	YGDCLGDIAARDLIC	Spike_WT0837_UK0834_SA0834_BR0837_CAL0837	837	834		834		837				837							37.5	1	1	1	1098.33	1	1
417	LGDIAARDLICAQKF	Spike_WT0841_UK0838_SA0838_BR0841_CAL0841	841	838		838		841				841							85	51.3333	1	125.333	1944	430.667	1
418	AARDLICAQKFNGLN	T859N-L0838														838			216	37.6667	1	1	1	1	1
419	AARDLICAQKFNGLT	Spike_WT0845_UK0842_SA0842_BR0845_CAL0845	845	842		842		845				845							43	1	1	1	137.667	1	364
420	LICAQKFNGLNVLPP	T859N-L0842														842			68.5	22627.3	469	1041	612.333	62.6667	1	x
421	AARDLICAQKFKGLT	N856K-O0842																842	30.5	1	1	76.3333	1	1101.67	127.333
422	LICAQKFNGLTVLPP	Spike_WT0849_UK0846_SA0846_BR0849_CAL0849	849	846		846		849				849							121	14134.7	191.667	764	1691	756.333	757.667	x						x
423	QKFNGLNVLPPLLTD	T859N-L0846														846			12	1	1	1	1	1	1
424	LICAQKFKGLTVLPP	N856K-O0846																846	59	758	1	1	157.333	1	1
425	QKFNGLTVLPPLLTD	Spike_WT0853_UK0850_SA0850_BR0853_CAL0853	853	850		850		853				853							9.5	1	1	52	512	566	1
426	GLNVLPPLLTDEMIA	T859N-L0850														850			7.5	1	1	1	1	1	1
427	QKFKGLTVLPPLLTD	N856K-O0850																850	21	1	1	1	50.3333	401.333	1
428	GLTVLPPLLTDEMIA	Spike_WT0857_UK0854_SA0854_BR0857_CAL0857	857	854		854		857				857							4.5	1	1	1	25.6667	1	1
429	LPPLLTDEMIAQYTS	Spike_WT0861_UK0858_SA0858_BR0861_CAL0861	861	858		858		861				861							9	14	1	1	688	1	1				x
430	LTDEMIAQYTSALLA	Spike_WT0865_UK0862_SA0862_BR0865_CAL0865	865	862		862		865				865							7.5	133.333	4181	3.33333	145	1	70.6667		x
431	MIAQYTSALLAGTIT	Spike_WT0869_UK0866_SA0866_BR0869_CAL0869	869	866		866		869				869							5.5	636.667	129.333	403	1389.67	1097.33	1	x			x	x
432	YTSALLAGTITSGWT	Spike_WT0873_UK0870_SA0870_BR0873_CAL0873	873	870		870		873				873							26	219	943	2867	4	800.667	1			x
433	LLAGTITSGWTFGAG	Spike_WT0877_UK0874_SA0874_BR0877_CAL0877	877	874		874		877				877							74.5	104.667	1	91	1541	644.667	286
434	LLAGTITSGWTLGAG	F888L-Eta0877												877					82	58	1	240	1188	261.333	1
435	TITSGWTFGAGAALQ	Spike_WT0881_UK0878_SA0878_BR0881_CAL0881	881	878		878		881				881							25	1	50.3333	44	1156.67	4909	274.333				x	x		x
436	TITSGWTLGAGAALQ	F888L-Eta0881												881					18	1	27.6667	1	916	1095.67	89.6667					x
437	GWTFGAGAALQIPFA	Spike_WT0885_UK0882_SA0882_BR0885_CAL0885	885	882		882		885				885							31.5	92.3333	948	194	1987.33	1698.67	244.333				x	x
438	GWTLGAGAALQIPFA	F888L-Eta0885												885					116	547.333	102.333	1	1301.67	1442.33	5503						x
439	GAGAALQIPFAMQMA	Spike_WT0889_UK0886_SA0886_BR0889_CAL0889	889	886		886		889				889							1	1	1	1	129.667	1	1
440	ALQIPFAMQMAYRFN	Spike_WT0893_UK0890_SA0890_BR0893_CAL0893	893	890		890		893				893							199.5	2123.33	3502	1439	938	1276	3371.67
441	PFAMQMAYRFNGIGV	Spike_WT0897_UK0894_SA0894_BR0897_CAL0897	897	894		894		897				897							489.5	255.667	769	928.333	1401.33	1624.33	4194.33
442	QMAYRFNGIGVTQNV	Spike_WT0901_UK0898_SA0898_BR0901_CAL0901	901	898		898		901				901							7	1	1	1	30	504.333	8.33333
443	RFNGIGVTQNVLYEN	Spike_WT0905_UK0902_SA0902_BR0905_CAL0905	905	902		902		905				905							2.5	1	1	99	49.3333	31.6667	1
444	IGVTQNVLYENQKLI	Spike_WT0909_UK0906_SA0906_BR0909_CAL0909	909	906		906		909				909							1	1	1	259.333	43.6667	323.333	1
445	QNVLYENQKLIANQF	Spike_WT0913_UK0910_SA0910_BR0913_CAL0913	913	910		910		913				913							2	1	1	1	1	387.667	1
446	YENQKLIANQFNSAI	Spike_WT0917_UK0914_SA0914_BR0917_CAL0917	917	914		914		917				917							3	1	1	54	275	275	161.667
447	KLIANQFNSAIGKIQ	Spike_WT0921_UK0918_SA0918_BR0921_CAL0921	921	918		918		921				921							1	1	66	1	207.667	511.667	692					x	x
448	NQFNSAIGKIQDSLS	Spike_WT0925_UK0922_SA0922_BR0925_CAL0925	925	922		922		925				925							4	279.667	60	379.333	146	1	2197						x
449	SAIGKIQDSLSSTAS	Spike_WT0929_UK0926_SA0926_BR0929_CAL0929	929	926		926		929				929							1	1	1	1	1	1	1
450	KIQDSLSSTASALGK	Spike_WT0933_UK0930_SA0930_BR0933_CAL0933	933	930		930		933				933							1	1	1	34.6667	2162.33	808	1094.33					x	x
451	SLSSTASALGKLQDV	Spike_WT0937_UK0934_SA0934_BR0937_CAL0937	937	934		934		937				937							904.5	5489.33	26683	44587.7	12987.3	14835.3	43174.7		x	x			x	x
452	SLSSTASALGKLQNV	D950N-D0935_M0938								935							938		1	1	102.333	1	1	1	1
453	TASALGKLQDVVNQN	Spike_WT0941_UK0938_SA0938_BR0941_CAL0941	941	938		938		941				941							1	1	1	1	1	1	1
454	TASALGKLQDVVNHN	Q954H-O0938																938	1	1	1	1	1	1	1
455	TASALGKLQNVVNQN	D950N-D0939_M0942								939							942		1	1	1	1	1	1	1
456	LGKLQDVVNQNAQAL	Spike_WT0945_UK0942_SA0942_BR0945_CAL0945	945	942		942		945				945							1	1	1	1	1	1	30894.7						x
457	LGKLQDVVNHNAQAL	Q954H-O0942																942	1	1	1	135.333	6.66667	1	1
458	LGKLQNVVNQNAQAL	D950N-D0943_M0946								943							946		1	1	1	241.333	39.6667	5.66667	1
459	QDVVNQNAQALNTLV	Spike_WT0949_UK0946_SA0946_BR0949_CAL0949	949	946		946		949				949							7.5	1	105.333	198.333	1	277	1
460	QDVVNHNAQALNTLV	Q954H-O0946																946	1	1	1	1	32.6667	1	44.6667
461	QNVVNQNAQALNTLV	D950N-D0947_M0950								947							950		1	1	1	1	49	330.667	240
462	NQNAQALNTLVKQLS	Spike_WT0953_UK0950_SA0950_BR0953_CAL0953	953	950		950		953				953							1	1	4633.67	73.3333	1	60	34		x
463	NHNAQALNTLVKQLS	Q954H-O0950																950	22.5	1065	17852.3	1754	1001.67	418.333	1217	x	x	x			x
464	QALNTLVKQLSSNFG	Spike_WT0957_UK0954_SA0954_BR0957_CAL0957	957	954		954		957				957							14.5	83	83.6667	56.3333	75.3333	46.3333	209.667
465	QALNTLVKQLSSKFG	N969K-O0954																954	18.5	1	164.667	361.667	1	14.6667	1
466	TLVKQLSSNFGAISS	Spike_WT0961_UK0958_SA0958_BR0961_CAL0961	961	958		958		961				961							1	1	127.333	1	1	423.667	1					x
467	TLVKQLSSKFGAISS	N969K-O0958																958	97.5	65.6667	1	614	79	256.667	479.333
468	QLSSNFGAISSVLND	Spike_WT0965_UK0962_SA0962_BR0965_CAL0965	965	962		962		965				965							2	1	38.6667	1	47	394.667	35.3333
469	QLSSKFGAISSVLND	N969K-O0962																962	1	54.6667	1	794.333	1	71	1			x
470	NFGAISSVLNDILSR	Spike_WT0969_SA0966_BR0969_CAL0969	969			966		969				969							1	1	1	116.333	95.6667	56	1
471	KFGAISSVLNDIFSR	N969K-L981F-O0966																966	1.5	52	1	1	7650.67	1	1				x
472	NFGAISSVLNDILAR	S982A-A0966			966														6	115.333	1	369	99.6667	653.333	1					x
473	ISSVLNDILSRLDKV	Spike_WT0973_SA0970_BR0973_CAL0973	973			970		973				973							1	382	854	498.667	2615.67	2798	1		x	x	x	x
474	ISSVLNDILARLDKV	S982A-A0970			970														1	256.667	1109.33	1371.33	2011	989.333	122.333		x	x	x	x
475	ISSVLNDIFSRLDKV	L981F-O0970																970	2.5	378.667	26.6667	186.333	10738.7	1650.33	1				x
476	LNDILSRLDKVEAEV	Spike_WT0977_SA0974_BR0977_CAL0977	977			974		977				977							1	1	1	1	1	1	1
477	LNDIFSRLDKVEAEV	L981F-O0974																974	1	1	1	1	5263.33	1	1				x
478	LNDILARLDKVEAEV	S982A-A0974			974														1	1	1	1	1	79	1
479	LSRLDKVEAEVQIDR	Spike_WT0981_SA0978_BR0981_CAL0981	981			978		981				981							1	1	31	1	153.333	88.6667	8.66667
480	LARLDKVEAEVQIDR	S982A-A0978			978														1	1	45	100	638.333	1	1				x
481	FSRLDKVEAEVQIDR	L981F-O0978																978	1	1	296.333	22	1	621.667	392.333					x
482	DKVEAEVQIDRLITG	Spike_WT0985_UK0982_SA0982_BR0985_CAL0985	985	982		982		985				985							1	1	54.3333	6	420.333	162.667	1
483	AEVQIDRLITGRLQS	Spike_WT0989_UK0986_SA0986_BR0989_CAL0989	989	986		986		989				989							72	433.333	855.333	1231.33	4612.67	698	1				x
484	IDRLITGRLQSLQTY	Spike_WT0993_UK0990_SA0990_BR0993_CAL0993	993	990		990		993				993							318	837	969	1485.67	781	1117.33	1016
485	ITGRLQSLQTYVTQQ	Spike_WT0997_UK0994_SA0994_BR0997_CAL0997	997	994		994		997				997							5.5	13.3333	69	174.667	84.6667	1	1
486	LQSLQTYVTQQLIRA	Spike_WT1001_UK0998_SA0998_BR1001_CAL1001	1001	998		998		1001				1001							10	1	55.6667	551.667	62.3333	122	20.6667
487	QTYVTQQLIRAAEIR	Spike_WT1005_UK1002_SA1002_BR1005_CAL1005	1005	1002		1002		1005				1005							12.5	432.667	324.333	803.667	969.333	1208.33	31			x	x	x
488	TQQLIRAAEIRASAN	Spike_WT1009_UK1006_SA1006_BR1009_CAL1009	1009	1006		1006		1009				1009							2.5	1	1	174.667	863	1282	1				x	x
489	IRAAEIRASANLAAT	Spike_WT1013_UK1010_SA1010_CAL1013	1013	1010		1010						1013							18	10.6667	1	501	67.3333	219.667	28.6667
490	IRAAEIRASANLAAI	Spike-T1027I_BR1013						1013											39	143.667	1	1	1	106.333	1
491	EIRASANLAATKMSE	Spike_WT1017_UK1014_SA1014_CAL1017	1017	1014		1014						1017							106	1	123.667	314.667	1757.67	3125.33	679					x
492	EIRASANLAAIKMSE	Spike-T1027I_BR1017						1017											32	1	1	735.333	762.667	1155	565.333
493	SANLAATKMSECVLG	Spike_WT1021_UK1018_SA1018_CAL1021	1021	1018		1018						1021							1	1	1	1	1	1	1
494	SANLAAIKMSECVLG	Spike-T1027I_BR1021						1021											1	1	1	1	76.3333	1	1
495	AATKMSECVLGQSKR	Spike_WT1025_UK1022_SA1022_CAL1025	1025	1022		1022						1025							83	1	1	1	1	1275.33	1
496	AAIKMSECVLGQSKR	Spike-T1027I_BR1025						1025											1	1	1	626	1	788.333	1			x		x
497	MSECVLGQSKRVDFC	Spike_WT1029_UK1026_SA1026_BR1029_CAL1029	1029	1026		1026		1029				1029							42	200.667	1	505.667	604.333	782.333	1
498	VLGQSKRVDFCGKGY	Spike_WT1033_UK1030_SA1030_BR1033_CAL1033	1033	1030		1030		1033				1033							111.5	1672.33	62	433	1177	715	1
499	SKRVDFCGKGYHLMS	Spike_WT1037_UK1034_SA1034_BR1037_CAL1037	1037	1034		1034		1037				1037							97	1	2.66667	1345.33	479	1353.33	1
500	DFCGKGYHLMSFPQS	Spike_WT1041_UK1038_SA1038_BR1041_CAL1041	1041	1038		1038		1041				1041							111	1	1	1	1	1	1
501	KGYHLMSFPQSAPHG	Spike_WT1045_UK1042_SA1042_BR1045_CAL1045	1045	1042		1042		1045				1045							446.5	1	1	975	1319.67	1086.33	1
502	LMSFPQSAPHGVVFL	Spike_WT1049_UK1046_SA1046_BR1049_CAL1049	1049	1046		1046		1049				1049							452	182	938	1	1328	2250.33	75.3333
503	PQSAPHGVVFLHVTY	Spike_WT1053_UK1050_SA1050_BR1053_CAL1053	1053	1050		1050		1053				1053							34	473.333	1	93	42.6667	176.333	15
504	PHGVVFLHVTYVPAQ	Spike_WT1057_UK1054_SA1054_BR1057_CAL1057	1057	1054		1054		1057				1057							1148.5	2957.67	2328.67	1504.33	2983	4603.33	2463.67
505	VFLHVTYVPAQEKNF	Spike_WT1061_UK1058_SA1058_BR1061_CAL1061	1061	1058		1058		1061				1061							780.5	1274	2123.33	2444	3716	3744	1603.33
506	VTYVPAQEKNFTTAP	Spike_WT1065_UK1062_SA1062_BR1065_CAL1065	1065	1062		1062		1065				1065							1	1	1	1	1	1	1
507	PAQEKNFTTAPAICH	Spike_WT1069_UK1066_SA1066_BR1069_CAL1069	1069	1066		1066		1069				1069							1	1	1	1	1	1	1
508	KNFTTAPAICHDGKA	Spike_WT1073_UK1070_SA1070_BR1073_CAL1073	1073	1070		1070		1073				1073							1	1	1	1	1	1	1
509	TAPAICHDGKAHFPR	Spike_WT1077_UK1074_SA1074_BR1077_CAL1077	1077	1074		1074		1077				1077							261.5	1	1	164.667	700	72.3333	1
510	ICHDGKAHFPREGVF	Spike_WT1081_UK1078_SA1078_BR1081_CAL1081	1081	1078		1078		1081				1081							334	1	1	474.333	1144	1344.33	1
511	GKAHFPREGVFVSNG	Spike_WT1085_UK1082_SA1082_BR1085_CAL1085	1085	1082		1082		1085				1085							105.5	1	1	283	554.333	455.333	1
512	FPREGVFVSNGTHWF	Spike_WT1089_UK1086_SA1086_BR1089_CAL1089	1089	1086		1086		1089				1089							654	11699.7	3231	4624.33	2550.67	3125	1
513	GVFVSNGTHWFVTQR	Spike_WT1093_UK1090_SA1090_BR1093_CAL1093	1093	1090		1090		1093				1093							1134.5	2233	3432.67	3064.33	2680.67	4190	1388.67
514	SNGTHWFVTQRNFYE	Spike_WT1097_UK1094_SA1094_BR1097_CAL1097	1097	1094		1094		1097				1097							554	98.3333	31.3333	993.333	1168	1027.67	696.333
515	HWFVTQRNFYEPQII	Spike_WT1101_UK1098_SA1098_BR1101_CAL1101	1101	1098		1098		1101				1101							12.5	1	1	962.333	1	329.333	35.6667			x
516	TQRNFYEPQIITTDN	Spike_WT1105_SA1102_BR1105_CAL1105	1105			1102		1105				1105							1	1	1	188	238	353	114.333
517	TQRNFYEPQIITTHN	D1118H-A1102			1102														1	93	106	942.667	453	460	35			x	x	x
518	FYEPQIITTDNTFVS	Spike_WT1109_SA1106_BR1109_CAL1109	1109			1106		1109				1109							1.5	34.6667	38.3333	164	7	54.3333	20.6667
519	FYEPQIITTHNTFVS	D1118H-A1106			1106														1	1	1	27	453	1344	1				x	x
520	QIITTDNTFVSGNCD	Spike_WT1113_SA1110_BR1113_CAL1113	1113			1110		1113				1113							1	1	92.3333	476.333	285.667	256	9.66667			x
521	QIITTHNTFVSGNCD	D1118H-A1110			1110														6	1	1	1	1221.67	869	1				x	x
522	TDNTFVSGNCDVVIG	Spike_WT1117_SA1114_BR1117_CAL1117	1117			1114		1117				1117							25.5	1	104	1	313.667	489	31.3333
523	THNTFVSGNCDVVIG	D1118H-A1114			1114														63.5	1	130	581	1370.33	873.333	1
524	FVSGNCDVVIGIVNN	Spike_WT1121_UK1118_SA1118_BR1121_CAL1121	1121	1118		1118		1121				1121							1	1	17.6667	195.333	126.667	5	141.333
525	NCDVVIGIVNNTVYD	Spike_WT1125_UK1122_SA1122_BR1125_CAL1125	1125	1122		1122		1125				1125							1	1	1	467.667	276.333	49.3333	1			x
526	VIGIVNNTVYDPLQP	Spike_WT1129_UK1126_SA1126_BR1129_CAL1129	1129	1126		1126		1129				1129							12.5	4616.67	37.3333	1	59.6667	1	148	x
527	VNNTVYDPLQPELDS	Spike_WT1133_UK1130_SA1130_BR1133_CAL1133	1133	1130		1130		1133				1133							13	734.667	51	1	3223.67	1	1				x
528	VYDPLQPELDSFKEE	Spike_WT1137_UK1134_SA1134_BR1137_CAL1137	1137	1134		1134		1137				1137							29.5	1	1	1	1	23238.7	1					x		x
529	LQPELDSFKEELDKY	Spike_WT1141_UK1138_SA1138_BR1141_CAL1141	1141	1138		1138		1141				1141							126	1	61	836.333	1591.33	1292.67	940
530	LDSFKEELDKYFKNH	Spike_WT1145_UK1142_SA1142_BR1145_CAL1145	1145	1142		1142		1145				1145							1923.5	1	7691	42537.3	58106	62309.7	59261			x	x	x	x	x
531	KEELDKYFKNHTSPD	Spike_WT1149_UK1146_SA1146_BR1149_CAL1149	1149	1146		1146		1149				1149							16	1	1	602.333	1286.67	354.333	1				x
532	DKYFKNHTSPDVDLG	Spike_WT1153_UK1150_SA1150_BR1153_CAL1153	1153	1150		1150		1153				1153							37	1	933.333	1	564	1	1
533	KNHTSPDVDLGDISG	Spike_WT1157_UK1154_SA1154_BR1157_CAL1157	1157	1154		1154		1157				1157							1	1	1	1	3866.67	2135.33	1				x	x
534	SPDVDLGDISGINAS	Spike_WT1161_UK1158_SA1158_BR1161_CAL1161	1161	1158		1158		1161				1161							16.5	258.333	4404.67	6798.33	16957.3	15995	256		x	x	x	x		x
535	DLGDISGINASVVNI	Spike_WT1165_UK1162_SA1162_CAL1165	1165	1162		1162						1165							1	1	55.3333	1	376	609.333	55.6667					x
536	DLGDISGINASFVNI	Spike-V1176F_BR1165						1165											8.5	1	42.6667	253.667	48.3333	115.667	91.6667
537	ISGINASVVNIQKEI	Spike_WT1169_UK1166_SA1166_CAL1169	1169	1166		1166						1169							3.5	1	1	1	203.667	380	30.6667
538	ISGINASFVNIQKEI	Spike-V1176F_BR1169						1169											1	1	49	21	91.6667	94.3333	1
539	NASVVNIQKEIDRLN	Spike_WT1173_UK1170_SA1170_CAL1173	1173	1170		1170						1173							1046.5	1	925.333	3311	10299	10390.3	52691						x
540	NASFVNIQKEIDRLN	Spike-V1176F_BR1173						1173											2	1	79.3333	60	55.3333	35.6667	1
541	VNIQKEIDRLNEVAK	Spike_WT1177_UK1174_SA1174_BR1177_CAL1177	1177	1174		1174		1177				1177							1075	1128.67	10780.7	54106	15152.7	31139	32059			x		x	x	x
542	KEIDRLNEVAKNLNE	Spike_WT1181_UK1178_SA1178_BR1181_CAL1181	1181	1178		1178		1181				1181							1	1	3311.67	2550.33	7332	11662	1062.33		x	x	x	x	x
543	RLNEVAKNLNESLID	Spike_WT1185_UK1182_SA1182_BR1185_CAL1185	1185	1182		1182		1185				1185							1	698.333	850.333	2828.33	7593.33	4217	1003	x	x	x	x	x	x
544	VAKNLNESLIDLQEL	Spike_WT1189_UK1186_SA1186_BR1189_CAL1189	1189	1186		1186		1189				1189							4	1	1	725	3228.67	791.333	48.3333			x	x	x
545	LNESLIDLQELGKYE	Spike_WT1193_UK1190_SA1190_BR1193_CAL1193	1193	1190		1190		1193				1193							606.5	1	1140.33	26684	9986.33	21373	20640.3			x		x	x	x
546	LIDLQELGKYEQYIK	Spike_WT1197_UK1194_SA1194_BR1197_CAL1197	1197	1194		1194		1197				1197							123	1	1	1	136.667	1	1
547	QELGKYEQYIKWPWY	Spike_WT1201_UK1198_SA1198_BR1201_CAL1201	1201	1198		1198		1201				1201							1108	3745.67	2097.33	2567	2518	2823.33	2501
548	KYEQYIKWPWYIWLG	Spike_WT1205_UK1202_SA1202_BR1205_CAL1205	1205	1202		1202		1205				1205							1915.5	7444.33	8801.67	4790	5345	11874.7	6362
549	YIKWPWYIWLGFIAG	Spike_WT1209_UK1206_SA1206_BR1209_CAL1209	1209	1206		1206		1209				1209							55.5	217.333	252	942.667	427.667	753	226
550	PWYIWLGFIAGLIAI	Spike_WT1213_UK1210_SA1210_BR1213_CAL1213	1213	1210		1210		1213				1213							1	93	79	1	1	1	1
551	WLGFIAGLIAIVMVT	Spike_WT1217_UK1214_SA1214_BR1217_CAL1217	1217	1214		1214		1217				1217							1	1	1	1	1026	221.667	33
552	IAGLIAIVMVTIMLC	Spike_WT1221_UK1218_SA1218_BR1221_CAL1221	1221	1218		1218		1221				1221							232.5	189.333	1	1073.67	828.667	477	1
553	IAIVMVTIMLCCMTS	Spike_WT1225_UK1222_SA1222_BR1225_CAL1225	1225	1222		1222		1225				1225							59.5	362	498.333	218.667	258.667	96.3333	3.33333
554	MVTIMLCCMTSCCSC	Spike_WT1229_UK1226_SA1226_BR1229_CAL1229	1229	1226		1226		1229				1229							83	1708.67	2047.33	1278	347.333	943	718.333
555	MLCCMTSCCSCLKGC	Spike_WT1233_UK1230_SA1230_BR1233_CAL1233	1233	1230		1230		1233				1233							1	1	156	1	1	11.3333	1
556	MTSCCSCLKGCCSCG	Spike_WT1237_UK1234_SA1234_BR1237_CAL1237	1237	1234		1234		1237				1237							8	1	1	1711	384	1171	68.6667			x		x
557	CSCLKGCCSCGSCCK	Spike_WT1241_UK1238_SA1238_BR1241_CAL1241	1241	1238		1238		1241				1241							1	2553	3178	9304.67	1862	5934	30.6667	x	x	x	x	x
558	KGCCSCGSCCKFDED	Spike_WT1245_UK1242_SA1242_BR1245_CAL1245	1245	1242		1242		1245				1245							78.5	7	430	32.6667	1	877	1
559	SCGSCCKFDEDDSEP	Spike_WT1249_UK1246_SA1246_BR1249_CAL1249	1249	1246		1246		1249				1249							11	1	4439.67	25786.3	573.667	1	1		x	x				x
560	CCKFDEDDSEPVLKG	Spike_WT1253_UK1250_SA1250_BR1253_CAL1253	1253	1250		1250		1253				1253							43.5	1	8261.67	27835	1	1	2593.67		x	x			x
561	DEDDSEPVLKGVKLH	Spike_WT1257_UK1254_SA1254_BR1257_CAL1257	1257	1254		1254		1257				1257							381	582.333	4073.33	7170	523	3630.33	1490
562	DDSEPVLKGVKLHYT	Spike_WT1259_UK1256_SA1256_BR1259_CAL1259	1259	1256		1256		1259				1259							417.5	784.667	7020.67	4049.67	1696.67	3156.33	2383.33

## Sheet: info
	Table S1
	Peptide microarray data
	Sample cohort	Pool	Description	Donor IDs
	pre-COV	1	pre-COVID-19 pandemic plasma donor	K2	K5	K8	K11	K16	K17	K18	K19	K20	K21
	AZD1222	A1	vaccinee (Vaxzervria, AstraZeneca)	A8	A10	A11	A13	A23	A41	A48	A50	A58	A59
		A2	vaccinee (Vaxzervria, AstraZeneca)	A14	A18	A28	A39	A45	A46	A47	A51	A52	A57
	BNT162b2	B1	vaccinee (Comirnaty, Pfizer/BioNTech)	B12	B18	B20	B26	B30	B34	B44	B45	B49	B63
	BNT162b2	B2	vaccinee (Comirnaty, Pfizer/BioNTech)	B1	B2	B9	B16	B32	B35	B43	B53	B61	B62
	COV	1	patient with active disease	P4C	P5C	P6C	P10C	P11C	P12C	P14A	P15C	P16C	P17C
	Signals		each peptide represented by 3 spots
			determination of median foreground fluorescent intensity for each spot
			outlier detection
			averaging of the 3 replicate spots
	Specific against buffer		MA-plot based scoring of signals
			comparison of sample signal against buffer (no 2nd antibody)
			(see Methods section)
	Selection for peptide-ELISA		Annotation of peptides for further study
