# Supplementary material for: A linear B-cell epitope close to the furin cleavage site within the S1 domain of SARS-CoV-2 Spike protein discriminates the humoral immune response of nucleic acid- and protein-based vaccine cohorts
Source: Front Immunol. 2023 May 5;14:1192395. doi: 10.3389/fimmu.2023.1192395 (PMC10203960; doi:10.3389/fimmu.2023.1192395)
Supplement: Supplementary file 5 [file Table_2.xlsx]

## Sheet: Table S2
		Peptides																												anti-Spike(RBD) ELISA	Neutralization assay
Cohort	Donor ID	S-25	S-213	S-293	S-309	S-409	S-445	S-493	S-537	S-553	S-573	S-593	S-625	S-637	S-657	S-685	S-701	S-789	S-805	S-813	S-849	S-881	S-937	S-1137	S-1145	S-1161	S-1177	S-1193	S-1249	BAU/ml	IU/ml
pre-COV	pre-COV2	0.198	0	0	0	0.129	0.454	0.107	0.193	0.303	0	0	0.186	0.181	0.145	0.142	0	0.129	0.045	0.62	0	0	0	0	0.244	0	0	0.013	0
pre-COV	pre-COV5	1.039	0.083	0.754	0.629	0.87	1.76	0.633	1.209	1.352	0	0.256	0.823	1.362	0.901	1.026	0.154	1.115	0.784	1.313	0.639	0.296	0.49	0	0.75	0.222	0.454	0.082	0.207
pre-COV	pre-COV8	0.069	0	0.004	0	0.039	0.473	0.06	0.668	0.11	0	0	0.77	0.092	0.085	0.021	0	0.022	0.021	0.144	0	0	0.003	0.201	0.087	0	0.022	0.099	0.012
pre-COV	pre-COV11	0.102	0.041	0	0	0.144	0.443	0.059	0	0.559	0.002	0.003	0.066	0.042	0.381	0.209	0	0.04	0.022	0.148	0	0	0	0.076	0.129	0.048	0.032	0.029	0.081
pre-COV	pre-COV16	0.144	0	0.086	0	0	0.693	0.058	0.297	0.563	0	0.105	0.091	0.213	0.24	0.073	0	0.218	0.139	0.353	0.079	0	0	0	0.14	0	0	0	0
pre-COV	pre-COV17	0.041	0	0.044	0	0.341	0.588	0.044	0.243	0.277	0	0.009	0.051	0.185	0.25	0.031	0.07	0.077	0.159	0.145	0.089	0.006	0	0	0.149	0	0	0	0
pre-COV	pre-COV18	0.002	0	0	0	0	0.342	0.042	0.055	0.225	0.024	0	0.036	0.05	0.098	0.015	0	0.04	0	0.282	0.027	0	0.008	0.286	0.14	0	0	0.015	0.004
pre-COV	pre-COV19	0.152	0	0.019	0.037	0.089	0.513	0.094	0.154	0.364	0	0	0.056	0.075	0.224	0.078	0	0.181	0.042	0.29	0.049	0	0	0.237	0.016	0	0	0.135	0.135
pre-COV	pre-COV20	0.115	0.026	0.011	0.034	0.148	0.572	0.062	0.03	0.112	0	0	0.356	0.056	0.449	0.149	0	1.841	0.001	0.236	0	0	0	0.599	0.107	0	0.012	0.067	0.067
pre-COV	pre-COV21	0.164	0	0.05	0.038	0.1	0.607	0.1	0.059	0.188	0.019	0	0.099	0.074	0.089	0.025	0	0.025	0	0.469	0	0	0	0.171	0.082	0	0	0.041	0.041
AZD1222	A8	0.267	0	0.102	0.045	0.257	0.674	0.159	0.187	0.433	0.038	0	0.265	0.194	0.401	0.43	0.069	0.484	0.094	0.29	0.144	0.037	0	0	0.484	0.996	0	0.018	1.062	1011	39140
AZD1222	A10	0.131	0	0.057	0.009	0.057	1.774	0.081	0.064	0.222	0.063	0	0.342	0.075	0.571	0.106	0.311	0.068	0.111	0.174	0.01	0	0	0	0.059	0	0.302	0.082	0.138	1308	5564
AZD1222	A11	0.092	0	0	0	1.615	1.064	0.058	0.146	0.593	0	0	0.079	0.088	0.359	1.376	0.059	0.26	0.029	0.235	0.038	0	0	0	0.111	0	0	0	0.189	962.6	13147
AZD1222	A13	0.189	0.008	0.027	0.026	0.155	0.613	0.177	0	0.389	0.027	0.938	0.147	0.543	0.315	0.015	0	0.041	0.027	0.185	0	0	0.03	0	0.17	0.165	0.039	0	0.061	839	17977
AZD1222	A14	0.147	0	0	0	0.199	0.465	0.301	0.295	1.297	0.314	0.117	0.345	0.333	0.58	0.048	0	0.176	0.039	0.417	0.036	0	0.019	0	0.187	0.002	0.039	0	0.168	2140	32468
AZD1222	A18	0.077	0	0	0.316	0.053	0.741	0.06	0.056	0.497	0	0	0.018	0.027	0.435	0.005	0	0.045	0	1.544	0.018	0	0	0	0.894	0.005	0.506	0	0.472	725	15495
AZD1222	A23	0.169	0	0	0	0.06	0.523	0	0	0.145	0	0	0.423	0	0.31	0.031	0.381	0.068	0.058	0.668	0.004	0.047	0	0	1.675	0	0	0.042	0.141	835.4	11394
AZD1222	A28	0.094	0	0.077	0	0.087	0.584	0.101	0.014	0.254	0.144	0.41	0.36	0	0.929	0.054	0.077	0.08	0	0.703	0	0.006	0	0	0.223	0.019	2.099	0.026	0.274	1494	29577
AZD1222	A39	0.119	0	0	0	0.175	0.527	0.16	0.137	0.67	0.077	0.179	0.164	0.254	0.507	0.087	0.015	0.1	0.018	0.496	0.047	0.102	0	0	0	0	0	0	0	1393	17702
AZD1222	A41	0.226	0	0.076	0.024	0.132	0.609	0.248	0.193	0.268	0.022	0	0.122	0.14	0.295	0.192	0.063	0.313	0.093	1.019	0.071	0.015	0.024	0.131	0.323	0.016	0	0.056	0.061	1104	26531
AZD1222	A45	0.165	0.002	0	0	0.247	0.421	0.047	0.105	0.092	0	0	0.129	0.033	0.066	0.035	0.001	0.031	0.018	0.166	0.015	0.11	0.008	0	0.082	0	0.008	0.007	0.011	749.9	11530
AZD1222	A46	0.051	0	0.09	0	0.075	0.528	0	0.252	0.348	0	0	0.096	0.145	0.282	0.004	0	0.074	0.038	1.146	0.05	0	0	0	0.148	0	0	0	0.025	708.2	18163
AZD1222	A47	0.818	0	0.067	0.014	0.134	0.557	0.994	0.135	0.484	0	0	0.058	0.084	0.192	0.045	0.006	0.116	0.157	1.274	0.037	0	0	0.015	0.225	0.04	0.078	0.157	0.079	1423	25493
AZD1222	A48	0.186	0	0	0.065	0.044	0.582	0.194	0.13	0.226	0.08	0.086	0.342	0.114	0.289	0.503	0.006	0.166	0.049	0.183	0.027	0.018	0	0	0.082	0	0.093	0	0	943.9	1071
AZD1222	A50	0	0	0	0	0.003	0.422	0.092	0.146	0.389	0	0	0.065	0.057	0.467	0.042	0.009	0.661	0.116	0.265	0.056	0	0	0.083	0.071	0	0.143	0	0	659	1456
AZD1222	A51	0.078	0	0.001	0.044	0.1	0.486	0.079	0.051	0.275	0.017	0	0.146	0	0.197	0.047	0	0.022	0.005	0.263	0	0	0	0	0.569	0.293	0.255	0.033	0.059	768.1	2246
AZD1222	A52	0.172	0	0	0	0.044	0.352	0.007	0	0.168	0.13	0	0.202	0	0.169	0	0	0	0	0.051	0.202	0.204	0	0.076	0.045	0	0.513	0.052	0.052	1134	2603
AZD1222	A57	0.117	0	0	0	0.076	0.545	0.073	0.06	0.33	0.013	0	0.136	0.058	0.525	0.031	0	0.032	0	0.154	0	0	0.027	0.66	0.329	0	0.028	0.2	0.2	708.8	1107
AZD1222	A58	0.083	0.498	0.056	0.056	0.054	0.652	0.015	0.1	1.113	0	0	0.052	0.066	0.273	0.277	0	0.141	0.025	0.348	0	0	0	0.117	0	0.341	0.006	0.112	0.112	677	1664
AZD1222	A59	0.25	0	0.004	0.044	0.117	0.592	0.142	0.126	0.289	0	0	0.201	0.148	0.378	0.087	0.156	0.205	0.072	0.098	0.036	0	0	0.193	0	0.281	0.032	0.102	0.102	3023	329
BNT162b2	B1	0.127	0.018	0.124	0.043	1.191	0.491	0.177	0.004	0.339	0	0.963	0.898	0.335	0.665	0.835	0.013	0.061	0.098	0.513	0.07	0.035	0.032	0.435	0.337	0.185	0.06	0	0.071	1608	3895
BNT162b2	B2	0.356	0	0.172	0.008	0.281	0.833	0.108	0.111	0.474	0	0	0.22	0.14	0.587	0	0	0.061	0	0.103	0	0	0	0	0.841	0	0.033	0	0.043	2206	3991
BNT162b2	B9	0.232	0	0.038	0.013	0.071	0.44	0.139	0.351	0.293	0	0	0.152	0.041	1.023	0.163	0.542	0.166	0.094	0.276	0.105	0.167	0.13	0	0.192	0	0	0.17	0.057	2326	3962
BNT162b2	B12	0.181	0	0.022	0.055	0.097	0.39	0.132	0.058	0.019	0	0.075	0	0	0.218	0.052	0.252	0.073	0.013	0.227	0.024	0.009	0	0	0.029	0	0	0	0	1386	2104
BNT162b2	B16	0.197	0	0.358	0.077	2.074	0.649	0.108	0.234	0.667	0	0	0.217	0.136	0.489	0.311	0	0.219	0.134	0.079	0.139	0	0	0	0.364	0	0.054	0.011	0.074	1172	3945
BNT162b2	B18	0.283	0.078	0.167	0.489	0.287	0.531	0.139	0.198	0.476	0.244	0.004	0.575	0.24	0.603	0.293	0.08	0.191	0.151	0.613	0.097	0.136	0.007	0.033	0.169	0.502	0.014	0.148	0.21	1468	1550
BNT162b2	B20	0.192	0.153	0.063	0.046	0.13	0.379	0.059	0.06	0.372	0.093	0	0.27	0.068	0.244	0.085	0.013	0.114	0.027	0.078	0.033	0.025	0.015	0.001	0.178	0.031	0.051	0.019	0.019	1124	2140
BNT162b2	B26	0.325	0.017	0.261	0.126	0.642	0.959	0.128	0.297	0.358	0	0.012	0.25	0.233	0.38	0.142	1.5	0.219	0.128	0.386	0.13	0.039	0.013	0	0.294	0	0.198	0.04	0.042	1381	3690
BNT162b2	B30	0.067	0	0.103	0	0.009	1.252	1.469	0.359	0.489	0	0	0.092	0.248	0.236	0	0	0.185	0.072	0.104	0.069	0	0	0	0.246	0	0	0	0.039	1177	3520
BNT162b2	B32	0.112	0	0.1	0.032	0.089	0.835	0.122	0.213	0.695	0.187	0.008	1.535	0.305	1.054	0.084	0.006	0.088	0.105	0.227	0.084	0.036	0.018	0	0.613	0.191	0.754	0.027	0.315	1116	4138
BNT162b2	B34	0.194	0	0.104	0.071	0.07	0.562	0.131	0.225	0.483	0	0	0.366	0.063	0.554	0.104	0.271	0.153	0.094	0.387	0.068	0.011	0	0	0.408	0	0.088	0.024	0.001	2580	4013
BNT162b2	B35	0.03	0	0	0	0	0.354	0.066	0.578	0.332	0.308	0.143	0.28	0.611	0.213	0.044	0	0.022	0	0.351	0	0	0	0	0	0	0	0	0	1548	3884
BNT162b2	B43	0.067	0	0	0	0	0.523	0.357	0.479	0.596	0	1.518	0.435	0.02	0.301	0.031	0.112	0.209	0.075	0.079	0.204	0	0	0	0	0	0	0	0	1054	3546
BNT162b2	B44	0.15	0	1.121	0.039	0.13	1.08	0.091	0.536	0.453	0	0	0.209	0.129	0.537	0.032	0	0.122	0.176	0	0.096	0.002	0.052	0	0.203	0	0	0.02	0.087	1267	4025
BNT162b2	B45	0.36	0.139	0.13	0.127	0.224	0.721	0	0	0.244	0	0	0.623	0	0.41	0.018	0	0.086	0.031	0.368	0	0	0	1.877	0	0.174	0.012	0.069	0.069	1998	4166
BNT162b2	B49	0.208	0	0.031	0.026	0.144	0.88	0	0.095	0.224	0	0.552	0.084	0.031	0.433	0.09	0.006	0.154	0.134	0.475	0.073	0.019	0.015	0.373	0.062	0.069	0.008	0.097	0.097	1255	3719
BNT162b2	B53	0.084	0	0.059	0.038	0.084	0.484	0.022	0.159	0.255	0	0	0.107	0.097	0.294	0.02	0	0.979	0.314	0.54	0.04	0	0	0.249	0.012	0.02	0.014	0.057	0.057	1225	3138
BNT162b2	B61	0.101	0	0	0.032	0.443	0.677	0.033	0.022	0.223	0.045	0.035	0.212	0.058	0.503	0.041	0	0.078	1.386	0.821	0.038	0.014	0.038	0.151	0.131	0.003	0	0.096	0.096	1163	3615
BNT162b2	B62	0.209	0	0.093	0.113	0.153	0.517	0.073	0	0.172	0.057	0	0.31	0.006	0.508	0.28	0	0.06	0.071	0.074	0.011	0	0.015	0	0.87	0.249	0.423	0.111	0.006	1698	3945
BNT162b2	B63	0.176	0	0.015	0.026	0.089	0.431	0.045	0.038	0.156	0	0	0.1	0.102	0.231	0.034	0	0.044	0.06	0.063	0.015	0.001	0.018	0.352	0.136	0	0.025	0.042	0	1484	3644
NVX-CoV2373	N3	0.175	0.03	0.054	0.033	0.108	0.606	0.127	0.084	0.22	0.083	0.025	0.246	0.086	0.117	0.078	0.016	0.097	0.082	0.186	0.039	0.015	0.011	0	0.484	0.19	0.04	0.036	0	400.4	43
NVX-CoV2373	N4	0.424	0	0.138	0	0.084	1.29	0.526	0.322	0.474	0	0.015	0.142	0.365	0.301	0	0	0.106	0.213	0.435	0.316	0.003	0	0	0.111	0	0.139	0.09	0.159	455.3	819
NVX-CoV2373	N5	0.156	0	0.024	0	0.053	0.927	0.25	0.058	0.321	0.026	0	0.11	0.125	0.121	0.037	0.024	0.031	0.031	0.78	0.063	0	0	0	0.068	0	0.025	0.092	0.061	142.8	35
NVX-CoV2373	N7	0.099	0	0.038	0.004	0.137	0.476	0.036	0.111	0.27	0	0.036	0.112	0.053	0.147	0.031	0.11	0.047	0.267	0.858	0.098	0.012	0.008	0	1.453	0	0.155	0.023	0.071	170.4	2155
NVX-CoV2373	N8	0.176	0	0.04	0.039	0.09	1.237	0.165	0.242	0.377	0	0	0.309	0.15	0.512	0.235	0.326	0.187	0.37	0.556	0.142	0.051	0.153	0	0.385	0	0.292	0.126	0.132	129.3	146
NVX-CoV2373	N10	0.347	0	0.162	0.091	0.304	1.555	0.237	0.21	0.365	0.036	0.046	0.282	0.274	0.429	0.105	0.001	0.196	0.09	0.197	0.039	0.023	0.008	0.065	0.153	0	0	0.041	0.07	251.7	548
NVX-CoV2373	N11	0.199	0	0.073	0.022	0.2	0.8	0.118	0.143	0.769	0.243	0	0.274	0.183	0.358	0.103	0.04	0.235	0.037	0.385	0.039	0	0.024	0.408	0.717	0	0	0.096	0.169	829.4	2549
NVX-CoV2373	N14	0.147	0.009	0.048	0.031	0.063	0.439	0.216	0.101	0.19	0.052	0.045	0.08	0.079	0.149	0.047	0.111	0.069	0.032	0.87	0.145	0.033	0.017	0.047	0.12	0.114	0.025	0.031	0.035	90.63	2301
NVX-CoV2373	N19	0.369	0	0	0	0	0.575	0.041	0	0.016	0	0	0.049	0	0	0.157	0	0.002	0	0.128	0	0	0	0	0	0	0	0	0	189.3	6456
NVX-CoV2373	N21	0.108	0.013	0.059	0.006	0.096	0.487	0.063	0.076	0.133	0.005	0.065	0.078	0.065	0.098	0.078	0.023	0.335	0.361	1.623	0.021	0.009	1.052	0.036	0.22	0.025	0.003	0.047	0.015	275.7	109
NVX-CoV2373	N22	0.163	0	0.181	0.05	0.141	0.821	0.092	0.229	0.293	0	0	0.104	0.105	0.188	0.051	0.016	0.162	0.106	0.639	0.114	0	0	0.018	0.201	0	0	0.003	0	823.3	2347
COV	COV4C	0.24	0.113	0.148	0.095	0.238	0.769	0.006	0	0.951	0	0	1.204	0	0.831	0.264	0	0.171	0.331	1.549	0	0	0.004	0.073	0.943	0	2.242	0.025	0
COV	COV5C	0.312	0.299	0.473	0.123	0.084	0.479	0.143	2.22	1.762	1.589	0	1.082	0.042	1.979	3	0.029	0.193	0.13	2.549	0.062	0	0.154	0	2.568	2.49	1.684	0.032	0.069
COV	COV6C	0.168	0.026	0.042	0.092	0.305	0.802	0.114	0.077	0.185	0	0.214	0.255	0.084	0.282	0.183	0.012	0.445	0.118	0.746	0	0.003	0.078	0.131	0.317	0.046	0.033	0.065	0.07
COV	COV10C	0.192	0	0	0.549	0.232	0.714	0.019	0.342	0.71	0.179	0	0.141	0.013	0.153	0.78	0.29	0.608	1.212	1.854	0.017	0	0.022	0	2.349	0.012	0.111	0	0
COV	COV11C	0.004	0	0.054	0.028	0.115	0.769	0.119	0.671	0.598	0	0	0.359	0.127	0.204	0.266	0.292	0.339	0.14	2.526	0.068	0.002	0.03	1.012	1.559	0	0.098	0.024	0.021
COV	COV12C	0.04	0	0.02	0	0	0.666	0.036	0.303	0.343	0	0	0.142	0.2	0.248	0.191	0	0.172	0.155	0.4	0.113	0	0	0	0.373	0	0	0	0
COV	COV14A	0.374	0.162	0.299	0.219	0.488	1.573	0.341	0.976	0.531	0.004	0.233	0.344	0.344	0.371	0.315	1.17	0.512	0.281	0.696	0.224	0.2	0.166	0.193	1.305	0.104	0.185	0.184	0.14
COV	COV15C	0.175	0	0.179	0.072	0.253	0.779	0	0.014	0.669	0	0	0	0	0.199	0.023	0	0.022	0	1.613	0.057	0	0.188	0.186	1.568	0.13	0.033	0.253	0.361
COV	COV16C	0.562	0.097	0.24	0.285	0.454	0.879	0.178	0.025	0.912	0.43	0	1.027	0	1.024	0.285	0.088	1.902	0.173	3	0	0	0.279	0.11	1.882	0.216	0.254	0.3	0.248
COV	COV17C	0.116	0	0	0.019	0.152	0.537	0.053	0.124	0.357	0	0.006	0.103	0.073	0.211	0.711	0.06	0.144	0.125	0.612	0.154	0.111	0	0	0.005	0	0	1.843	0
	Maxmimum	1.039	0.498	1.121	0.629	2.074	1.774	1.469	2.22	1.762	1.589	1.518	1.535	1.362	1.979	3	1.5	1.902	1.386	3	0.639	0.296	1.052	1.877	2.568	2.49	2.242	1.843	1.062

## Sheet: info
	Table S2
	Peptide-ELISA data
	Signals reflect OD (optical density) values at 450nm after subtraction of sample-specific background signal in a well without peptide
	Donor sampling time point	T1 (6 months)
