# Supplementary material for: A linear B-cell epitope close to the furin cleavage site within the S1 domain of SARS-CoV-2 Spike protein discriminates the humoral immune response of nucleic acid- and protein-based vaccine cohorts
Source: Front Immunol. 2023 May 5;14:1192395. doi: 10.3389/fimmu.2023.1192395 (PMC10203960; doi:10.3389/fimmu.2023.1192395)
Supplement: Supplementary file 6 [file Table_3.xlsx]

## Sheet: Table S3
					Peptide ELISA (time point T1)
			Kruskal-Wallis test for differences between cohorts																						Post-hoc testing with Dunn's post-hoc test (Benjamini-Hochberg correction for multiple testing)										Post-hoc testing with Dunn's post-hoc test (Benjamini-Hochberg correction for multiple testing)
					4 cohorts																														4 cohorts
					5 cohorts																				5 cohorts
			5 cohorts	4 cohorts	pre-COV				A (AZD1222)				B (BNT162b2)				N (NVX-CoV2373)				COV
	Peptide	Sequence	p-value	p-value	MAX	Median	1st quartile	3rd quartile	MAX	Median	1st quartile	3rd quartile	MAX	Median	1st quartile	3rd quartile	MAX	Median	1st quartile	3rd quartile	MAX	Median	1st quartile	3rd quartile	pre-COV vs AZD1222	pre-COV vs BNT162b2	pre-COV vs NVX-CoV2373	pre-COV vs COV	AZD1222 vs BNT162b2	AZD1222 vs NVX-CoV2373	AZD1222 vs COV	BNT162b2 vs NVX-CoV2373	BNT162b2 vs COV	NVX-CoV2373 vs COV	pre-COV vs AZD1222	pre-COV vs BNT162b2	pre-COV vs NVX-CoV2373	AZD1222 vs BNT162b2	AZD1222 vs NVX-CoV2373	BNT162b2 vs NVX-CoV2373
	S-25	PPAYTNSFTRGVYYP	0.143685	0.0974261	0.198	0.115	0.069	0.152	0.818	0.139	0.08975	0.18675	0.36	0.1865	0.10925	0.21475	0.424	0.175	0.1515	0.273	0.562	0.1835	0.129	0.294	0.419988	0.171081	0.171081	0.171081	0.401216	0.381939	0.401216	0.82357	0.877674	0.886187	0.351097	0.138456	0.138456	0.348088	0.265574	0.619581
	S-213	VRDLPQGFSALEPLV	0.216775	0.800577	0.041	0	0	0	0.498	0	0	0	0.153	0	0	0.00425	0.03	0	0	0.0045	0.299	0.013	0	0.109	0.929948	0.929948	0.929948	0.281254	0.825338	0.911727	0.175915	0.929948	0.281254	0.281254	0.947074	0.947074	0.947074	0.947074	0.947074	0.947074
	S-293	LDPLSETKCTLKSFT	0.00566264	0.00371756	0.086	0.011	0	0.044	0.102	0.0005	0	0.0595	1.121	0.0965	0.02875	0.13925	0.181	0.054	0.039	0.1055	0.473	0.101	0.0255	0.22475	0.982107	0.0525258	0.123229	0.0697255	0.0245064	0.0697255	0.0525258	0.861751	0.982107	0.861751	0.992004	0.0373345	0.0940259	0.00947928	0.0530962	0.788781
	S-309	EKGIYQTSNFRVQPT	0.00254896	0.026434	0.038	0	0	0.034	0.316	0.0045	0	0.044	0.489	0.0385	0.02275	0.0725	0.091	0.022	0.002	0.036	0.549	0.0935	0.039	0.195	0.480765	0.0373835	0.349247	0.010289	0.0524383	0.648245	0.0103142	0.261066	0.29359	0.0483244	0.467775	0.0416335	0.35199	0.0585903	0.614639	0.286491
	S-409	QIAPGQTGKIADYNY	0.255279	0.655027	0.341	0.1	0.039	0.144	1.615	0.0935	0.05625	0.16	2.074	0.13	0.08075	0.2825	0.304	0.096	0.0735	0.139	0.488	0.235	0.12425	0.292	0.92065	0.493104	0.92065	0.293728	0.493104	0.985991	0.293728	0.527268	0.493104	0.293728	0.954403	0.826983	0.954403	0.826983	0.973717	0.826983
	S-445	VGGNYNYLYRLFRKS	0.0546613	0.209726	0.693	0.513	0.454	0.588	1.774	0.5695	0.51375	0.62275	1.252	0.5465	0.473	0.8335	1.555	0.8	0.531	1.082	1.573	0.769	0.678	0.79625	0.395546	0.310074	0.127785	0.108077	0.767813	0.218152	0.156937	0.293082	0.202676	0.767813	0.382056	0.382056	0.217057	0.884824	0.37403	0.37403
	S-493	QSYGFQPTNGVGYQP	0.354439	0.2439	0.107	0.06	0.058	0.094	0.994	0.0865	0.05525	0.16425	1.469	0.108	0.0555	0.13375	0.526	0.127	0.0775	0.2265	0.341	0.0835	0.02325	0.137	0.484691	0.484691	0.478496	0.648172	0.9876	0.484691	0.648172	0.484691	0.648172	0.484691	0.359059	0.359059	0.24815	0.992775	0.359059	0.359059
	S-537	KCVNFNFNGLTGTGV	0.568587	0.524172	0.668	0.154	0.055	0.243	0.295	0.1155	0.05475	0.146	0.578	0.1785	0.053	0.3105	0.322	0.111	0.08	0.2195	2.22	0.2135	0.038	0.58875	0.847222	0.847222	0.962979	0.847222	0.847222	0.847222	0.847222	0.847222	0.847222	0.847222	0.817078	0.901245	0.957889	0.817078	0.817078	0.901245
	S-553	TESNKKFLPFQQFGR	0.0445701	0.580097	0.563	0.277	0.188	0.364	1.297	0.339	0.247	0.48725	0.695	0.3485	0.239	0.47775	0.769	0.293	0.205	0.371	1.762	0.6335	0.4005	0.8615	0.503946	0.503946	0.913383	0.035442	0.913383	0.503946	0.0787847	0.503946	0.0787847	0.035442	0.522793	0.522793	0.963893	0.963893	0.522793	0.522793
	S-573	TDAVRDPQTLEILDI	0.57354	0.387929	0.024	0	0	0.002	0.314	0.015	0	0.0665	0.308	0	0	0.048	0.243	0.005	0	0.044	1.589	0	0	0.13525	0.783679	0.847761	0.783679	0.783679	0.783679	0.9162	0.903066	0.783679	0.847761	0.913796	0.503533	0.658054	0.503533	0.503533	0.899654	0.601887
	S-593	GGVSVITPGTNTSNQ	0.697571	0.583824	0.105	0	0	0.003	0.938	0	0	0.0215	1.518	0	0	0.045	0.065	0.015	0	0.0405	0.233	0	0	0.0045	0.930927	0.748154	0.748154	0.930927	0.748154	0.748154	0.930927	0.930927	0.748154	0.748154	0.912011	0.551198	0.551198	0.551198	0.551198	0.912011
	S-625	HADQLTPTWRVYSTG	0.0807018	0.0907916	0.77	0.091	0.056	0.186	0.423	0.1465	0.09175	0.28425	1.535	0.235	0.14075	0.38325	0.309	0.112	0.092	0.26	1.204	0.2995	0.14125	0.86	0.504606	0.171839	0.75084	0.171839	0.202762	0.793796	0.202762	0.202762	0.802143	0.202762	0.499215	0.140477	0.677137	0.198808	0.729874	0.198808
	S-637	STGSNVFQTRAGCLI	0.67176	0.838297	0.213	0.075	0.056	0.181	0.543	0.0795	0.0315	0.14575	0.611	0.0995	0.0385	0.23475	0.365	0.105	0.072	0.1665	0.344	0.0575	0.00325	0.11625	0.835821	0.907282	0.835821	0.835821	0.835821	0.835821	0.835821	0.835821	0.835821	0.835821	0.875834	0.875834	0.875834	0.875834	0.875834	0.875834
	S-657	NNSYECDIPIGAGIC	0.0032992	0.00137134	0.449	0.224	0.098	0.25	0.929	0.337	0.27975	0.477	1.054	0.461	0.2815	0.56225	0.512	0.149	0.119	0.3295	1.979	0.265	0.20575	0.716	0.0834725	0.011614	0.996476	0.163121	0.304823	0.0753477	0.899456	0.0110702	0.304823	0.161907	0.0489389	0.00624807	0.948699	0.278471	0.0489389	0.00624807
	S-685	RSVASQSIIAYTMSL	0.022428	0.973426	0.209	0.073	0.025	0.142	1.376	0.0475	0.031	0.1275	0.835	0.068	0.03175	0.14725	0.235	0.078	0.042	0.104	3	0.2755	0.20925	0.612	0.980771	0.980771	0.980771	0.0176705	0.980771	0.980771	0.0176705	0.980771	0.0176705	0.0242747	0.99004	0.99004	0.99004	0.99004	0.99004	0.99004
	S-701	AENSVAYSNNSIAIP	0.0604967	0.0549022	0.07	0	0	0	0.381	0.006	0	0.0645	1.5	0.003	0	0.088	0.326	0.023	0.0085	0.075	1.17	0.0445	0.003	0.2395	0.161003	0.172747	0.0461961	0.0461961	0.930939	0.393434	0.393434	0.393434	0.393434	0.930939	0.121355	0.122344	0.0396298	0.822382	0.346355	0.316816
	S-789	YKTPPIKDFGGFNFS	0.123203	0.848555	1.841	0.077	0.04	0.181	0.661	0.09	0.044	0.18325	0.979	0.118	0.07	0.1865	0.335	0.106	0.058	0.1915	1.902	0.266	0.17125	0.49525	0.866741	0.866741	0.866741	0.108761	0.866741	0.866741	0.108761	0.866741	0.136789	0.136789	0.852308	0.852308	0.852308	0.852308	0.852308	0.852308
	S-805	ILPDPSKPSKRSFIE	0.0028337	0.0349131	0.159	0.022	0.001	0.045	0.157	0.0335	0.01475	0.07725	1.386	0.094	0.05275	0.134	0.37	0.09	0.0345	0.24	1.212	0.1475	0.12625	0.254	0.992663	0.127855	0.127855	0.0164097	0.0801516	0.0801516	0.00504536	0.804237	0.127855	0.27423	0.920002	0.095481	0.095481	0.0928538	0.0928538	0.920002
	S-813	SKRSFIEDLLFNKVT	0.000176947	0.0982465	0.62	0.282	0.148	0.353	1.544	0.2775	0.18075	0.67675	0.821	0.2515	0.079	0.409	1.623	0.556	0.291	0.819	3	1.581	0.7085	2.358	0.537343	0.738431	0.184676	0.00282556	0.270255	0.307429	0.00282556	0.0585715	0.000103939	0.0997818	0.580861	0.684908	0.299389	0.321052	0.33234	0.0971497
	S-849	LICAQKFNGLTVLPP	0.0695421	0.0316509	0.089	0	0	0.049	0.202	0.0315	0.003	0.04775	0.204	0.0685	0.02175	0.09625	0.316	0.063	0.039	0.128	0.224	0.0595	0.00425	0.10175	0.613967	0.170486	0.148649	0.293791	0.212856	0.148649	0.448329	0.586824	0.763945	0.53533	0.539907	0.0961183	0.0796776	0.125129	0.0796776	0.53703
	S-881	TITSGWTFGAGAALQ	0.157001	0.0906999	0.006	0	0	0	0.204	0	0	0.02275	0.167	0.0055	0	0.0275	0.051	0.009	0	0.019	0.2	0	0	0.00275	0.283181	0.157052	0.157052	0.480926	0.570542	0.578266	0.901415	0.980837	0.570542	0.570542	0.157379	0.0980754	0.0990228	0.601432	0.601432	0.988288
	S-937	SLSSTASALGKLQDV	0.00298112	0.0497614	0.008	0	0	0	0.03	0	0	0.002	0.13	0.01	0	0.018	1.052	0.008	0	0.0205	0.279	0.054	0.0085	0.163	0.663727	0.114084	0.114084	0.00464566	0.136644	0.114084	0.00464566	0.675738	0.114084	0.190412	0.674057	0.101909	0.101909	0.101909	0.101909	0.704313
	S-1137	VYDPLQPELDSFKEE	0.296066	0.296256	0.599	0.171	0	0.237	0.66	0	0	0.07775	1.877	0	0	0.1755	0.408	0	0	0.0415	1.012	0.0915	0	0.17225	0.423718	0.423718	0.423718	0.75055	0.75055	0.852962	0.423718	0.815798	0.64493	0.5796	0.312568	0.312568	0.312568	0.808898	0.808898	0.808898
	S-1145	LDSFKEELDKYFKNH	0.00572918	0.550934	0.244	0.129	0.087	0.14	1.675	0.159	0.068	0.3245	0.87	0.185	0.05375	0.34375	1.453	0.201	0.1155	0.4345	2.568	1.432	0.5155	1.8035	0.602308	0.534136	0.390719	0.00639066	0.809576	0.611834	0.00645723	0.694933	0.00839471	0.0597784	0.666668	0.666668	0.666668	0.751141	0.666668	0.742565
	S-1161	SPDVDLGDISGINAS	0.181859	0.19649	0.048	0	0	0	0.996	0.001	0	0.07125	0.502	0	0	0.09525	0.19	0	0	0.0125	2.49	0.029	0	0.1235	0.298785	0.298785	0.596658	0.298785	0.821228	0.496343	0.596658	0.55804	0.596658	0.309293	0.248471	0.248471	0.562112	0.811894	0.470417	0.485784
	S-1177	VNIQKEIDRLNEVAK	0.0466993	0.121747	0.032	0	0	0.012	2.099	0.0355	0	0.171	0.754	0.014	0	0.0555	0.292	0.025	0	0.0895	2.242	0.1045	0.033	0.23675	0.0900243	0.214735	0.224426	0.0314526	0.511577	0.511577	0.418346	0.958956	0.214735	0.224426	0.0976548	0.227755	0.255656	0.546888	0.546888	0.940543
	S-1193	LNESLIDLQELGKYE	0.530867	0.739084	0.135	0.029	0.013	0.067	0.2	0.022	0	0.0625	0.17	0.0255	0	0.07575	0.126	0.041	0.027	0.091	1.843	0.0485	0.02425	0.23575	0.804403	0.935115	0.804403	0.77255	0.804403	0.77255	0.77255	0.804403	0.77255	0.804403	0.850095	0.946309	0.850095	0.850095	0.850095	0.850095
	S-1249	SCGSCCKFDEDDSEP	0.252077	0.134365	0.135	0.012	0	0.067	1.062	0.0905	0.04525	0.17325	0.315	0.05	0.00475	0.07725	0.169	0.061	0.0075	0.1015	0.361	0.045	0	0.1225	0.358507	0.658502	0.658502	0.658502	0.527811	0.527811	0.527811	0.987255	0.987255	0.987255	0.186144	0.485118	0.485118	0.279489	0.393388	0.901827
					Note:	sample pre-COV K5 was excluded here!

## Sheet: info
	Table S3
	Peptide-ELISA data
	Description of data (maximum values, median, 1st and 3rd quartile) based on the background corrected signals (optical density)
	Statistical testing of either all 5 cohorts or only 4 cohorts (excluding COV group = COVID-19 patients)
	Donor sampling time point	T1 (6 months)
