# Supplementary material for: A linear B-cell epitope close to the furin cleavage site within the S1 domain of SARS-CoV-2 Spike protein discriminates the humoral immune response of nucleic acid- and protein-based vaccine cohorts
Source: Front Immunol. 2023 May 5;14:1192395. doi: 10.3389/fimmu.2023.1192395 (PMC10203960; doi:10.3389/fimmu.2023.1192395)
Supplement: Supplementary file 7 [file Table_4.xlsx]

## Sheet: Table S4
		Peptides
		Peptide ELISA																						anti-Spike(RBD) immunoassay			Neutralization assay
Cohort	Donor ID	S-409			S-593			S-657			S-685			S-813			S-1145			S-1177				BAU/ml			IU/ml
		T1 (6M)	T2 (12M)	T3 (18M)	T1 (6M)	T2 (12M)	T3 (18M)	T1 (6M)	T2 (12M)	T3 (18M)	T1 (6M)	T2 (12M)	T3 (18M)	T1 (6M)	T2 (12M)	T3 (18M)	T1 (6M)	T2 (12M)	T3 (18M)	T1 (6M)	T2 (12M)	T3 (18M)		T1 (6M)	T2 (12M)	T3 (18M)	T1 (6M)	T2 (12M)	T3 (18M)
AZD1222	A13	0.155	0.137	0.162	0.938	0.749	0.73	0.315	1.438	0.452	0.015	0.108	0.122	0.185	0.33	0.28	0.17	0.499	0.299	0.039	0.341	0.006		839	12344	2734	17977.4	14457.5	6323.47
AZD1222	A18	0.053	0.108	0.149	0	0.195	0	0.435	1.264	0.599	0.005	0.172	0.089	1.544	1.611	1.513	0.894	1.554	0.992	0.506	1.186	0.674		725	13547	2005	15495.4	16199.1	5341.97
AZD1222	A28	0.087	0.051	0.046	0.41	0.434	0.297	0.929	1.508	0.543	0.054	0.089	0.08	0.703	1.085	0.837	0.223	0.267	0.202	2.099	2.026	2.105		1494	25000	7961	29576.9	10431.1	14524.7
AZD1222	A46	0.075	0.222	0.133	0	0	0	0.282	0.474	0.315	0.004	0.026	0.004	1.146	1.233	1.13	0.148	0.192	0.144	0	0.017	0.128		708.2	6254	1462	18163	5195.76	2811.51
AZD1222	A48	0.044	0.128	0.145	0.086	0.199	0.07	0.289	1.142	0.307	0.503	0.607	0.44	0.183	0.248	0.221	0.082	0.501	0.181	0.093	0.804	0.365		943.9	18305	4332	1071.16	10328.5	5142.15
AZD1222	A51	0.1	0.173	0.02	0	0.373	0	0.197	2.062	0.147	0.047	0.218	0	0.263	0.641	0.184	0.569	1.489	0.608	0.255	1.234	0.577		768.1	25000	6797	2246.01	33602.9	10111.8
AZD1222	A58	0.054	0.063	0.096	0	0	0	0.273	1.229	0.354	0.277	0.352	0.291	0.348	0.666	0.41	0	0.205	0.166	0.006	0.522	0.449		677	11348	1565	1663.52	8923.04	3287.23
AZD1222	A59	0.117	0.249	0.227	0	0	0	0.378	0.431	0.518	0.087	0.209	0.199	0.098	0.188	0.287	0	0.269	0.313	0.032	0.067	1.141		3023	972	7716	328.943	599.004	7870.4
BNT162b2	B1	1.191	1.144	1.149	0.963	0.7	0.708	0.665	0.909	0.405	0.835	0.843	0.792	0.513	0.526	0.611	0.337	0.342	0.167	0.06	0.341	0.032		1608	25000	19277	3894.7	68722.6	42962.8
BNT162b2	B16	2.074	1.537	1.715	0	0	0.001	0.489	0.352	0.378	0.311	0.004	0.104	0.079	0	0.068	0.364	0.264	0.541	0.054	0.037	0.047		1172	4910	9537	3944.8	26203.4	82873.4
BNT162b2	B18	0.287	0.514	0	0.004	0.752	0	0.603	2.268	0	0.293	1.284	0	0.613	1.32	0	0.169	2.009	0.512	0.014	2.102	0.746		1468	25000	25000	1550.3	166579	130778
BNT162b2	B26	0.642	0.505	0.559	0.012	0.047	0.016	0.38	0.304	0.24	0.142	0.101	0.076	0.386	0.306	0.324	0.294	0.171	0.176	0.198	0.038	0		1381	6826	2616	3690.4	7640	6141.89
BNT162b2	B30	0.009	0.071	0.043	0	0	0	0.236	0.151	0.168	0	0.039	0.052	0.104	0.085	0.059	0.246	0.248	0.164	0	0	0		1177	13336	1548	3520.1	9978	4706.76
BNT162b2	B32	0.089	0.026	0.151	0.008	0.444	0.259	1.054	2.326	2.15	0.084	0.154	0.168	0.227	0.214	0.123	0.613	0.219	0.241	0.754	0.726	0.518		1116	25000	25000	4137.9	70596	36887.1
BNT162b2	B43	0	0	0	1.518	0.5	0.575	0.301	0.044	0	0.031	0	0	0.079	0.005	0.117	0	0.08	0.063	0	0	0		1054	8824	2788	3545.6	4951.8	5945.13
BNT162b2	B49	0.144	0	0.198	0.552	0.321	0.567	0.433	0.613	0.325	0.09	0	0.084	0.475	0	0.24	0.062	0.326	0.365	0.008	0.082	0.041		1255	15285	6994	3719.2	15124.4	20994.5
BNT162b2	B53	0.084	0.047	0.063	0	0	0	0.294	0.276	0.215	0.02	0.035	0.004	0.54	0.615	0.605	0.012	0.22	0.332	0.014	0.047	0.006		1225	16144	10088	3137.7	3584.8	9112.12
BNT162b2	B62	0.153	0.035	0.12	0	0	0	0.508	0.764	0.29	0.28	0.132	0.088	0.074	0.02	0.143	0.87	0.214	0.402	0.423	0.346	0.16		1698	12418	3288	3944.8	21959.3	15920.8
BNT162b2	B63	0.089	0.087	0.072	0	0	0	0.231	0.305	0.124	0.034	0.147	0.038	0.063	0.081	0.064	0.136	0.103	0.192	0.025	0.03	0.002		1484	12367	2418	3643.5	21644	9055.84

## Sheet: info
	Table S4
	Peptide-ELISA data (longitudinal series)
	Signals reflect OD (optical density) values at 450nm after subtraction of sample-specific background signal in a well without peptide
	Donor sampling time point	T1 ( 6 months)
	Donor sampling time point	T2 (12 months)
	Donor sampling time point	T3 ( 18 months)
