# Supplementary material for: A linear B-cell epitope close to the furin cleavage site within the S1 domain of SARS-CoV-2 Spike protein discriminates the humoral immune response of nucleic acid- and protein-based vaccine cohorts
Source: Front Immunol. 2023 May 5;14:1192395. doi: 10.3389/fimmu.2023.1192395 (PMC10203960; doi:10.3389/fimmu.2023.1192395)
Supplement: Supplementary file 8 [file Table_5.xlsx]

## Sheet: Table S5
		Friedman test for differences between time points T1/T2/T3
			Post-hoc testing with Conover's post-hoc test
Cohort	Assay	p-value	T1 vs	T1 vs	T2 vs
			T2	T3	T3
AZD1222	ELISA (S-409)	0.223
AZD1222	ELISA (S-593)	0.029	0.179	0.179	0.013
AZD1222	ELISA (S-657)	0.005	0.006	0.232	0.065
AZD1222	ELISA (S-685)	0.005	0.007	0.326	0.048
AZD1222	ELISA (S-813)	0.008	0.01	0.466	0.041
AZD1222	ELISA (S-1145)	0.005	0.006	0.232	0.065
AZD1222	ELISA (S-1177)	0.03	0.025	0.065	0.625
AZD1222	anti-Spike (RBD)	0.005	0.006	0.065	0.232
AZD1222	Neutralization assay	0.417
BNT162b2	ELISA (S-409)	0.082
BNT162b2	ELISA (S-593)	0.895
BNT162b2	ELISA (S-657)	0.013	1	0.019	0.019
BNT162b2	ELISA (S-685)	0.423
BNT162b2	ELISA (S-813)	0.695
BNT162b2	ELISA (S-1145)	0.761
BNT162b2	ELISA (S-1177)	0.045	0.639	0.071	0.027
BNT162b2	anti-Spike (RBD)	< 0.001	< 0.001	0.01	0.141
BNT162b2	Neutralization assay	< 0.001	0.001	0.005	0.53
			Mann-Whitney U test
			AZD1222 vs BNT162b2
Cohort 1	Cohort 2	Assay	p-values
			T1	T2	T3
AZD1222	BNT162b2	ELISA (S-409)	0.2	0.536	0.967
AZD1222	BNT162b2	ELISA (S-593)	0.592	1	0.655
AZD1222	BNT162b2	ELISA (S-657)	0.272	0.075	0.09
AZD1222	BNT162b2	ELISA (S-685)	0.395	0.231	0.321
AZD1222	BNT162b2	ELISA (S-813)	0.231	0.023	0.02
AZD1222	BNT162b2	ELISA (S-1145)	0.649	0.152	0.904
AZD1222	BNT162b2	ELISA (S-1177)	0.482	0.098	0.02
AZD1222	BNT162b2	anti-Spike (RBD)	0.051	0.771	0.173
AZD1222	BNT162b2	Neutralization assay	0.901	0.272	0.033
		Correlation: Spearman rank test values
	AZD1222		T1	T2	T3
	S-657 vs S(RBD)	rho	0.571	0.826	0.167
		p-value	0.151	0.011	0.703
	S-657 vs Neutr Ab	rho	0.286	0.881	0.262
		p-value	0.501	0.007	0.536
	S(RBD) vs Neutr Ab	rho	-0.19	0.778	0.905
		p-value	0.665	0.023	0.005
	BNT162b2		T1	T2	T3
	S-657 vs S(RBD)	rho	0.127	0.606	0.413
		p-value	0.714	0.048	0.206
	S-657 vs Neutr Ab	rho	0.56	0.9	0.442
		p-value	0.073	0	0.174
	S(RBD) vs Neutr Ab	rho	0.018	0.459	0.843
		p-value	0.958	0.156	0.001

## Sheet: info
	Table S5
	ELISA data of Table S4
	Statistical evaluation of the longitudinal series for each peptide and vaccine cohort, anti-S(RBD) reactivtiy and neutralization activity
	Post-hoc p-values only given for those series that reached p<0.05 for the initial test
	Donor sampling time point	T1 ( 6 months)
	Donor sampling time point	T2 (12 months)
	Donor sampling time point	T3 ( 18 months)
	Spearman rank correlation test to compare anti-peptide reacitvity with anti-S(RBD) and neutralization activity
	https://www.wessa.net/rwasp_spearman.wasp
