# Supplementary material for: A linear B-cell epitope close to the furin cleavage site within the S1 domain of SARS-CoV-2 Spike protein discriminates the humoral immune response of nucleic acid- and protein-based vaccine cohorts
Source: Front Immunol. 2023 May 5;14:1192395. doi: 10.3389/fimmu.2023.1192395 (PMC10203960; doi:10.3389/fimmu.2023.1192395)
Supplement: Supplementary file 9 [file Table_6.xlsx]

## Sheet: Table S6
	S-657	this study					NNSYECDIPIGAGIC													N	N	S	Y	E	C	D	I	P	I	G	A	G	I	C
	Epitope mapping studies							Residues	>											657	658	659	660	661	662	663	664	665	666	667	668	669	670	671
	First author	Year	PubMed ID	Assay	Data on vaccinees?	Peptide name	Sequence		1	2	3	4	5	6	7	8	9	10	11	12	13	14	15	16	17	18	19	20	21	22	23	24	25	26	27	28	29	30	31	32	33	34	35	36	37	38	39	40	41
1	Fraley	2021	34304742	Peptide microarray	yes	S1-111	ECDIPIGAGICA																	E	C	D	I	P	I	G	A	G	I	C	A
2	Hein	2021	34960165	Peptide microarray	yes	S-133	ECDIPIGAGICASYQ																	E	C	D	I	P	I	G	A	G	I	C	A	S	Y	Q
3	Garrett	2022	35072628	Phage display	yes	CTD epitope (540-690)	NFNFNGLTGTGVLTESNKKFLPFQQFGRDIADTTDAVRDPQTLEILDITPCSFGGVSVITPGTNTSNQVAVLYQDVNCTEVPVAIHADQLTPTWRVYSTGSNVFQTRAGCLIGAEHVNNSYECDIPIGAGICASYQTQTNSPRRARSVASQ			.	.	.	L	I	G	A	E	H	V	N	N	S	Y	E	C	D	I	P	I	G	A	G	I	C	A	S	Y	Q	T	Q	T	N	S	P	R	R	A	R	S
4	Facciuolo	2022	35641545	Peptide microarray	no	SPIKE_CVHSA_0645-0659	SYECDIPIGAGICAS															S	Y	E	C	D	I	P	I	G	A	G	I	C	A	S
5	Voss	2021	34081630	Peptide microarray	no	S-661 (661–675 )	ECDIPIGAGICASYQ																	E	C	D	I	P	I	G	A	G	I	C	A	S	Y	Q
6	Chen	2022	35371042	Peptide microarray	no	peptide S1-111	ECDIPIGAGICA																	E	C	D	I	P	I	G	A	G	I	C	A
7	Wei	2022	35176329	Peptide microarray	no	S1-111	ECDIPIGAGICA																	E	C	D	I	P	I	G	A	G	I	C	A
8	Li	2021	33761319	Peptide microarray	no	S1-111	ECDIPIGAGICA																	E	C	D	I	P	I	G	A	G	I	C	A
9	Gattinger	2021	34453317	Peptide microarray	no	Peptide 27	SYECDIPIGAGICASYQTQTNSPRRARSVA															S	Y	E	C	D	I	P	I	G	A	G	I	C	A	S	Y	Q	T	Q	T	N	S	P	R	R	A	R	S
10	Stoddard	2021	33991511	Phage display	no	S661-699	ECDIPIGAGICASYQTQTNSPRRARSVASQSIIAYTMSL																	E	C	D	I	P	I	G	A	G	I	C	A	S	Y	Q	T	Q	T	N	S	P	R	R	A	R	S
11	Holenya	2021	33772767	Peptide microarray	no	SPIKE_0661-0675	ECDIPIGAGICASYQ																	E	C	D	I	P	I	G	A	G	I	C	A	S	Y	Q
12	Holenya	2021	33772767	Peptide microarray	no	SPIKE_0657-0671	NNSYECDIPIGAGIC													N	N	S	Y	E	C	D	I	P	I	G	A	G	I	C
13	Mishra	2021	33580175	Peptide microarray	no	665761_0400_0046	NNSYECDIPIGA													N	N	S	Y	E	C	D	I	P	I	G	A
14	Heffron	2021	34143766	Peptide microarray	no	656-S-17	VNNSYECDIPIGAGICA												V	N	N	S	Y	E	C	D	I	P	I	G	A	G	I	C	A
15	Yi	2020	32844713	Peptide microarray	no	S1-65	EHVNNSYECDIPIGAGICAS										E	H	V	N	N	S	Y	E	C	D	I	P	I	G	A	G	I	C	A	S
16	Farrera-Soler	2020	32903266	Peptide microarray	no	S 655–672	HVNNSYECDIPIGAGICA											H	V	N	N	S	Y	E	C	D	I	P	I	G	A	G	I	C	A
17	Vigan-Womas	2023	36646780	Peptide microarray	no	S165(Spike 657-671)	NNSYECDIPIGAGIC													N	N	S	Y	E	C	D	I	P	I	G	A	G	I	C
18	Li	2020	32895485	Peptide microarray	no	S1-110	HVNNSYECDIPI											H	V	N	N	S	Y	E	C	D	I	P	I
19	Tang	2021	34430803	Phage display	no	S650-685	LIGAEHVNNSYECDIPIGAGICASYQTQTNSPRRAR						L	I	G	A	E	H	V	N	N	S	Y	E	C	D	I	P	I	G	A	G	I	C	A	S	Y	Q	T	Q	T	N	S	P	R	R	A	R
[truncated: 19 more columns]

## Sheet: info
	Table S6
	Literature compilation of sequences overlapping S-657 reported to be reactive to antibodies elicited by SARS-CoV-2 infection or vaccination against the virus
